# Supplementary material for: Identification of differentially expressed genes involved in amino acid and lipid accumulation of winter turnip rape (Brassica rapa L.) in response to cold stress
Source: PLoS One. 2021 Feb 8;16(2):e0245494. doi: 10.1371/journal.pone.0245494 (PMC7870078; doi:10.1371/journal.pone.0245494)
Supplement: S1 Dataset — (XLSX) [file pone.0245494.s010.xlsx]

## Sheet: ALL_DEGs_FPKM
ID	L7CK-1	L7CK-2	L7CK-3	L7CT-1	L7CT-2	L7CT-3	T2CK-1	T2CK-2	T2CK-3	T2CT-1	T2CT-2	T2CT-3
Bra000001	1.19345	0.843947	1.79686	0.199295	0.175348	0.077872	1.32748	0.462607	0.493129	0	0	0
Bra000003	27.6725	37.2057	28.6071	11.035	15.5158	13.1418	34.9763	27.1137	36.7967	9.9811	9.44013	7.58645
Bra000005	44.9147	42.444	43.4469	53.934	54.3901	55.6355	35.7109	34.4259	33.2928	68.0333	66.4346	55.3913
Bra000006	96.132	98.1832	84.7821	25.3658	36.9217	31.6459	64.1055	64.2997	61.924	23.9503	16.1383	17.4776
Bra000007	5.2498	7.51258	7.98734	0.41899	0.511181	0.424739	1.94524	4.64388	3.51308	1.17491	1.24288	0.456628
Bra000011	13.7991	15.7434	12.4306	2.51338	2.07148	1.98253	15.7103	18.4609	15.5261	1.8635	2.21761	3.46447
Bra000012	8.10832	7.88274	6.86841	1.53825	1.17898	1.44885	4.54336	6.41441	5.0589	1.45619	2.20768	2.63351
Bra000017	14.9565	18.1013	25.5803	4.02867	1.96309	4.16248	48.7066	45.8612	29.6864	25.8294	31.062	28.3441
Bra000018	8.02319	8.75789	11.3969	12.3502	6.78575	5.92999	11.6473	12.0529	9.36719	23.8979	21.6987	21.4848
Bra000026	0.471131	0.061972	0.395283	0.630655	0.417197	0.756228	0.06476	0.473703	0.853349	1.14426	0.824402	1.58734
Bra000029	1.92818	1.83581	1.86227	6.03801	4.44791	5.02093	1.38614	2.34122	1.14695	3.76736	4.59992	3.46917
Bra000031	1.59416	0.712039	1.17812	23.979	16.2851	33.8198	0.203256	0.479392	1.61425	23.1906	22.3934	22.3206
Bra000034	18.9633	11.1836	12.7677	49.2082	43.0649	45.1494	10.1442	15.403	10.2432	39.1264	46.7375	44.3764
Bra000037	8.76892	7.57419	9.42065	2.31886	3.00517	2.95131	6.20791	7.0422	6.76815	2.44583	3.04374	3.51631
Bra000038	34.8276	24.4059	34.354	0.887676	1.47391	1.08001	5.99111	17.6552	6.3416	0.522949	0.067258	0.259967
Bra000039	4.85336	4.67774	7.54698	0.671939	0.906889	0.877502	1.9601	4.72973	1.45247	1.40891	1.03069	1.69232
Bra000042	11.9684	10.8233	7.18615	8.11832	6.36377	6.94234	19.2853	21.6966	16.0591	4.73297	6.88869	5.15062
Bra000046	2.28498	2.80047	2.76293	24.9617	20.6958	28.7538	3.67627	3.4811	5.00413	26.72	22.7525	17.0846
Bra000052	20.9669	21.9311	20.6778	2.20094	3.58555	2.51812	1.63316	7.90004	0.048465	1.7771	1.30567	0.860209
Bra000054	131.783	109.097	107.36	46.0214	51.5358	60.0443	195.045	202.649	159.241	36.3085	31.8612	45.3589
Bra000055	4.24414	4.89492	4.80771	0.899486	0.719878	0.850729	5.78322	5.95371	3.87484	1.04061	1.18598	1.23811
Bra000056	74.6944	74.7016	83.7093	359.161	438.298	224.571	29.5815	57.8466	43.3407	358.215	364.948	243.258
Bra000058	26.8309	64.5252	31.3364	3.00535	1.84592	1.35029	22.0769	49.6755	32.8658	1.74628	1.55812	4.01021
Bra000059	167.484	102.183	92.8827	0.431875	0.235372	0.259223	63.1035	111.652	96.6383	2.60393	0.691064	3.74028
Bra000060	108.308	96.5967	100.097	37.8009	33.8044	30.4443	203.693	204.655	182.383	99.3025	91.1513	89.5218
Bra000063	3.58148	2.62648	5.41794	7.37079	6.78804	9.6034	4.42289	4.2134	7.18783	5.03849	6.16786	7.07771
Bra000069	6.4136	5.41393	6.55173	14.4613	12.9515	11.572	6.52742	5.7164	6.82683	12.2451	10.9011	14.2141
Bra000074	3.75048	10.4538	11.5012	0.029265	0	0	2.70216	3.44463	3.59846	0.381888	0.142412	0.111865
Bra000075	3.17228	5.65717	4.32705	7.51424	7.04634	5.52721	4.32703	3.5201	5.29441	6.59207	3.33525	5.26409
Bra000077	2.78835	2.52222	3.08169	0.491646	0.788324	1.36624	0.405615	0.999987	0.277193	0.56195	0.8809	0.558352
Bra000079	15.6907	20.9271	21.7425	13.2738	13.9373	19.0174	5.97433	9.79541	12.866	16.2433	19.0111	13.3815
Bra000081	21.0128	22.4634	21.9783	5.3863	4.8507	5.91377	8.14596	13.0527	8.05138	4.8223	5.57965	7.10924
Bra000084	9.09201	6.93457	7.88666	18.4178	16.486	15.7269	7.65136	7.89566	8.82429	17.0897	17.8001	18.3317
Bra000094	10.1303	5.86883	6.47757	2.56212	1.75673	1.44242	4.07517	8.93797	4.9138	1.46995	1.68056	1.60246
Bra000096	16.9609	7.91428	17.4756	2.00882	3.25733	2.42516	16.6897	14.8471	14.7179	1.67307	2.13567	1.82849
Bra000098	36.4213	36.56	35.8141	12.1323	15.1541	15.0215	36.3767	48.7317	51.5502	34.9297	34.3626	31.7996
Bra000102	14.5383	21.5824	15.4645	45.7383	74.4601	74.7837	14.1088	13.2107	18.7723	54.7822	53.1382	60.2596
Bra000108	4.24955	3.01126	3.22365	0.456758	0.534107	0.629195	3.46247	2.96636	3.0956	0.257303	0.583626	0.844474
Bra000114	90.6128	90.4496	90.252	32.1946	28.411	28.8219	68.2658	79.6352	91.007	31.3674	31.5392	35.1208
Bra000117	9.69107	9.09788	9.61105	3.48178	1.91956	3.35559	8.4902	10.1812	8.94186	2.60567	2.5818	3.60576
Bra000118	66.8446	77.9094	64.7198	24.2633	15.984	26.0139	68.6879	73.4773	80.8118	16.6734	18.467	17.0767
Bra000122	1.68032	1.07641	2.11075	6.88569	5.94738	7.72945	2.23631	1.64828	1.18808	3.52971	4.84504	4.93953
Bra000124	10.3151	11.6487	24.3547	12.4158	6.71274	10.1213	9.81106	12.7096	11.2124	19.016	18.0447	23.5198
Bra000125	117.169	150.988	119.46	41.1339	37.4244	32.1529	84.2359	97.3266	46.9784	21.9706	20.5446	26.9561
Bra000129	3.53918	5.75976	2.44844	0.018085	0	0.024856	5.26034	41.5469	9.07185	0.404413	0	0.109633
Bra000130	4.23031	5.34457	4.6885	0.778702	0.615485	0.966569	3.48016	4.63494	3.47077	1.32993	2.16498	1.65103
Bra000134	15.3825	17.8922	15.9575	4.20532	4.99384	6.60919	11.3989	11.6091	11.324	4.9909	7.09146	5.78852
Bra000138	0.513704	0.150557	0.3311	1.03503	0.945242	1.09714	0.110851	0.31214	0.46409	0.880705	1.36572	1.21643
Bra000140	13.442	11.3955	13.9743	20.6759	20.7	24.2831	15.0221	14.8535	18.8374	26.7062	28.3323	28.7579
Bra000141	2.63463	3.94371	3.44022	5.61398	5.39603	6.75118	2.71815	2.67094	2.92989	9.78103	8.15412	3.56908
Bra000142	20.1726	18.7686	19.4821	0.208399	0.184314	0.306665	7.79193	12.6483	5.44938	0.304108	0.31023	0.368457
Bra000144	23.8019	26.7549	33.9932	2.84077	3.06719	7.24527	32.0648	38.2674	57.468	15.0512	17.141	13.4144
Bra000149	31.6591	33.4963	27.4884	18.7676	24.6996	17.9349	33.9137	33.2402	29.8199	11.2053	13.647	11.9116
Bra000150	47.1521	40.6513	35.2879	5.53038	4.92655	5.58595	35.2287	42.4766	51.4352	21.4435	27.8401	19.3379
Bra000152	2.24095	4.37907	2.91497	0.565338	0.845487	0.510338	0.677435	1.2022	0.58392	0.542894	1.13591	0.591151
Bra000157	20.8361	18.347	21.8659	22.5039	28.3146	24.9576	18.1735	19.2191	21.2681	29.3723	29.7466	33.4671
Bra000158	223.399	388.108	326.972	758.34	848.163	556.136	196.605	318.099	370.744	749.149	567.58	853.912
Bra000159	59.443	39.0619	55.1396	183.719	170.818	161.873	33.5462	51.9432	47.9424	152.872	168.988	210.435
Bra000161	41.261	53.9389	32.5911	12.6211	13.2049	13.0379	45.9517	38.6195	39.5706	15.8845	15.075	12.7068
Bra000162	7.93664	7.94913	7.33691	2.78458	1.76574	3.00661	4.76339	4.72851	4.10355	1.76599	1.82918	2.76887
Bra000165	1.22626	2.21002	0	62.1867	74.7953	78.6656	1.42999	0.610709	2.30425	71.059	69.1028	38.3781
Bra000169	11.9835	9.74195	11.7629	5.74376	4.56529	5.31701	3.52683	3.71518	2.45765	3.62929	5.16043	4.29517
Bra000177	6.14209	7.09785	6.84053	1.09053	0.418267	2.27978	3.61293	3.00765	2.86625	1.21491	1.02041	0.522861
Bra000179	18.4128	15.4301	15.1035	1.52538	2.83107	4.26936	9.321	13.5231	12.1747	3.34034	3.66133	2.99066
Bra000181	19.5452	16.5061	18.2974	11.828	8.3033	10.4999	8.42842	8.48461	7.05902	9.70213	10.2476	8.34369
Bra000186	15.4499	9.56085	12.0014	0.120873	0.183688	0.365144	4.74506	11.9708	7.44309	0.383676	0.284416	0.167916
Bra000187	10.7698	14.5706	18.1515	2.01346	3.99454	4.57112	4.30307	9.5659	8.71032	1.75802	2.55491	4.62291
Bra000194	1.45094	2.39396	2.15884	0	0	0.053581	0.910115	1.64799	0.098956	0	0	0
Bra000197	24.1741	23.8673	24.5088	3.26877	4.54021	3.31038	19.3515	15.5509	15.8098	3.84665	3.30125	3.67676
Bra000206	20.792	16.0848	18.898	6.19886	5.38645	3.83711	10.231	13.3336	9.70802	4.32178	5.20698	4.34496
Bra000211	15.6477	17.5875	17.3805	1.86605	2.85374	2.75834	9.99423	23.0391	18.3378	5.56337	4.4228	4.07292
Bra000214	11.0363	15.161	10.7891	422.824	302.859	302.478	11.0142	12.0442	17.51	330.791	251.928	260.132
Bra000215	7.31476	6.53272	6.78478	9.75002	9.4348	10.1454	7.36553	7.5426	8.46969	17.2747	15.4149	14.0363
Bra000217	12.1068	5.8814	6.57769	3.36915	3.52107	4.46603	9.99458	11.0934	11.8656	2.81037	3.07373	2.61414
Bra000224	3.06671	2.99121	3.2187	0.130596	0.261431	0.938031	0.679484	5.9247	0.655443	0.091679	0.471975	0.237456
Bra000225	1.27935	1.46364	1.68013	0.395519	0.105171	0.224341	1.23391	1.19249	1.19665	0.449344	0.208649	0.021855
Bra000227	48.1834	38.3068	57.0189	107.896	118.136	106.565	47.928	63.644	63.6752	74.4565	76.0717	85.4939
Bra000229	1.29357	1.16114	3.15226	0.019986	0.044328	0.047335	0.618868	1.60886	0.600939	0.110906	0.060296	0
Bra000231	4.20208	3.86589	7.57194	0.603677	0.534437	1.01792	4.08698	5.06026	3.02096	0.342205	0.84004	0.349511
Bra000232	94.0247	73.8731	80.0966	103.69	112.549	117.568	73.4134	82.0272	71.1195	104.521	107.391	115.146
Bra000234	13.2816	9.57483	15.8732	30.5767	25.8919	28.127	9.67568	15.1295	15.7443	25.5932	27.5059	28.4469
Bra000237	26.8794	27.6675	23.8326	4.42815	6.03098	5.3826	27.7421	28.244	35.1575	9.3817	9.09544	7.92747
Bra000239	20.1525	16.5755	19.6326	4.85742	4.93538	5.40247	19.8334	18.3704	17.1923	4.55558	4.36719	5.10808
Bra000240	10.9129	10.653	13.0699	1.33822	1.20233	1.17274	5.9029	6.26885	4.12811	1.25184	1.75738	1.16563
Bra000261	2.56707	2.00292	4.17031	11.2552	15.8295	7.4604	2.69808	2.87011	1.68171	10.4221	10.9276	7.73531
Bra000263	2.56822	0.514505	2.18682	361.473	406.57	350.024	0.510308	0.19547	0.344483	356.824	424.526	406.665
Bra000265	10.9149	7.11277	12.3299	831.98	898.703	853.424	14.0382	11.6066	13.777	886.143	914.26	854.16
Bra000267	18.044	14.8732	14.1631	7.07564	6.21672	6.27337	6.80754	6.06799	4.55365	6.27848	7.02698	7.39396
Bra000269	270.755	342.077	272.769	36.3312	38.2484	38.4062	259.3	192.216	184.283	23.9696	33.1022	42.348
Bra000271	2.26629	3.2495	2.05971	0.107549	0.291999	0.235617	1.38887	1.8387	1.33835	0.11069	0.121091	0.109504
Bra000272	52.5904	70.6394	61.5448	20.3918	21.0616	25.8102	49.1829	80.8886	75.7031	15.5449	14.1005	15.3504
Bra000280	9.59135	5.66058	8.49378	12.0895	9.78285	11.7864	4.77128	5.49265	5.43149	8.73208	10.8376	10.844
Bra000282	5.32759	4.09173	6.0527	0.648488	0.963279	0.73372	2.77306	5.96505	3.70783	0.146475	0.695256	0.86589
Bra000283	48.8097	88.4232	62.4481	2.02074	3.2075	3.50871	51.4204	68.5381	57.52	1.82718	3.24796	3.13449
Bra000286	3.89931	4.83181	2.63233	1.16504	0.609472	0.788249	2.01127	3.49039	2.40242	1.12007	1.78792	1.14697
Bra000289	3.37913	3.16994	1.96094	1.13506	0.958627	1.5046	10.1632	8.36052	16.8301	3.47042	3.3566	2.29088
Bra000292	29.6314	29.3305	35.3771	9.18178	7.96487	6.48663	36.6921	32.5426	27.4511	18.8637	16.7843	24.0766
Bra000295	11.4918	7.92332	13.9627	2.51593	1.51786	1.58001	5.21778	7.34282	7.55974	1.35749	3.49132	2.12633
Bra000296	3.1379	3.46302	4.09422	0.153484	0.140627	0.120432	4.55288	4.01597	5.09241	0.297571	0.562438	0.324771
Bra000298	3.04233	3.89693	4.60204	5.82093	3.52124	4.83667	3.57963	3.08392	4.21805	6.54033	7.16318	4.78048
Bra000301	20.2238	19.4231	14.7127	0.302465	0.387586	0.251695	11.4062	24.4759	23.3921	0.407046	0.325926	0.264679
Bra000303	7.03592	4.18902	4.39097	0.936014	1.36218	0.587146	7.32428	8.82337	5.50757	0.386225	0.554004	1.48168
Bra000304	16.5889	17.3979	17.7501	4.63219	7.68991	5.27239	21.6783	19.5223	19.6699	7.4961	8.20457	5.6619
Bra000307	0.328009	0.709676	0.480037	3.54958	3.17363	1.45209	0.300856	1.11792	1.2074	2.31359	2.21237	2.59047
Bra000308	1.4464	1.99846	1.17085	10.0752	7.70362	5.90952	0.337391	1.0394	1.00997	6.87413	5.50168	5.76224
Bra000310	24.2984	33.8937	31.2428	10.3138	13.3951	8.04406	20.1659	24.1028	21.2949	3.14185	6.99561	7.54134
Bra000311	32.1461	28.516	50.15	0.224775	0.207436	0.345216	13.8554	44.4211	4.52695	0.275611	0.069556	0.132411
Bra000315	13.3684	12.2306	14.153	373.684	90.3371	151.424	15.2269	23.8354	20.5948	116.688	113.668	143.914
Bra000316	12.5665	9.87121	10.6336	12.862	10.645	12.0361	7.08391	8.18856	9.35499	13.4992	18.133	15.3938
Bra000317	12.1018	7.47726	9.08009	58.2767	47.593	40.5478	7.63109	11.0276	13.222	66.9677	65.9912	70.099
Bra000321	15.27	15.3047	12.4339	1.2267	1.60714	2.83923	7.18365	14.8627	8.64297	2.0609	2.07176	3.04364
Bra000325	102.754	51.2108	71.4366	183.517	148.276	113.303	96.503	128.929	95.8688	135.991	168.021	160.988
Bra000326	36.5145	34.7652	42.1818	82.5937	89.9788	74.2124	32.5347	49.6617	43.6956	93.6378	83.1123	75.4586
Bra000327	8.97937	11.7394	4.59232	24.6809	22.3839	15.0713	17.3872	3.85329	14.518	6.8505	6.18739	17.9727
Bra000338	2.72379	2.4198	2.11743	4.698	2.77953	5.11684	2.00601	2.62147	1.59854	1.36043	2.60521	4.02771
Bra000339	28.8757	28.8957	28.4335	9.00286	7.48809	6.70212	19.2583	28.6499	17.5127	8.12067	14.1907	13.7432
Bra000340	5.9764	12.9527	5.90508	0.814945	0.932854	1.24677	6.42232	7.11069	3.74593	1.15137	1.17449	1.3486
Bra000342	342.584	708.205	500.092	144.421	212.288	275.666	982.64	761.456	806.556	157.495	185.876	209.091
Bra000347	20.9695	38.2058	30.0743	5.58143	5.18433	5.05034	18.9005	15.9774	8.65024	3.19708	4.5411	4.62414
Bra000351	46.5383	42.1433	45.1412	69.8614	67.344	63.5322	71.9079	54.981	52.7002	74.7005	70.3298	68.9386
Bra000352	0.496245	0.156477	1.61191	31.4806	6.02118	11.5374	0.541454	0.676304	0.245588	6.87705	9.43907	5.95571
Bra000356	86.1584	91.3409	75.6528	26.4269	22.9334	25.7715	87.0054	95.4401	76.1424	33.6296	27.8191	29.9328
Bra000358	18.9519	13.6063	17.9304	25.2968	23.6216	13.1045	16.8855	24.5677	30.6114	45.6683	28.6998	38.7692
Bra000361	8.47834	9.88729	8.42168	0.438627	0.258762	0.45855	6.7654	8.11842	7.58406	0.198943	0.340059	0.438107
Bra000362	8.88667	9.18713	11.4507	0.42159	0.952186	1.47001	1.59749	11.9832	6.50955	2.41348	2.22807	1.70193
Bra000363	1.01963	0.29877	0.297851	8.83768	7.93454	2.99202	0.326887	0.416113	0.166403	0.599159	0.417218	1.32342
Bra000366	7.0771	13.547	10.5402	0.851354	0.641339	0.24913	6.78482	5.95326	8.25023	0.5787	0.743793	1.94343
Bra000369	4.62194	3.9293	4.47468	0.401642	0.455112	0.289977	3.11979	4.52697	2.39697	0.520647	1.1221	1.05668
Bra000371	3.26202	1.47254	2.31264	21.3971	14.8497	17.7351	0.933864	2.6056	1.84486	14.9566	18.4103	20.6865
Bra000377	335.87	468.593	298.971	113.456	99.4489	75.6414	141.403	118.799	52.5837	28.9301	29.1931	77.3227
Bra000379	7.93434	8.0274	7.46989	2.08898	1.7782	2.29581	7.66438	13.2363	7.85679	1.91238	3.89198	2.06236
Bra000382	1.50766	1.42487	14.194	0.361746	0.24668	0.217145	6.73719	4.11975	2.10176	1.1225	0.05175	0.103974
Bra000387	10.3396	13.4154	11.0987	2.12049	2.52951	3.09085	5.15461	5.68389	6.0938	1.6485	1.50432	2.9148
Bra000391	17.7681	7.507	14.8877	3.90046	0.852238	1.11649	16.9686	20.9931	17.3881	0.593598	0.822418	1.46581
Bra000395	11.6046	8.48118	8.98775	2.04993	2.41844	0.931041	6.48656	5.98297	3.26245	1.70164	1.81456	1.90155
Bra000398	20.2099	22.2011	22.0804	71.2341	57.4526	53.3138	19.9	18.6097	16.9538	65.6218	66.9114	86.2803
Bra000399	0.401999	0.698984	0.617146	2.21997	2.17291	1.33727	1.50757	1.93788	1.98236	1.6721	2.14108	2.50538
Bra000400	12.4012	11.7011	11.5233	27.6982	27.4469	26.7241	5.56398	6.50717	6.27209	24.2207	20.8019	22.1794
Bra000401	13.338	10.069	14.0396	22.9122	29.8093	21.2814	25.4699	23.0513	25.7967	33.0903	35.7411	31.5641
Bra000403	11.1718	9.26243	8.02213	15.8438	8.76916	11.2108	8.14049	8.20246	3.82605	11.9438	11.4108	11.4047
Bra000407	3.96354	3.3102	4.46809	1.43545	1.5135	1.28504	3.55692	5.9114	5.26085	1.11119	1.55746	0.941103
Bra000408	3.35936	7.50147	14.138	2.93189	1.26977	2.03642	4.86609	5.8126	7.21603	2.66251	2.15684	1.8577
Bra000412	3.69751	6.88299	3.27861	0.711211	0.673371	0.508155	2.0267	1.91517	1.73466	0.470505	0.47825	0.509862
Bra000415	31.3142	32.2803	26.9298	37.2642	47.2302	38.8405	44.9697	36.5536	44.0345	41.6761	44.0823	35.5845
Bra000416	2.09987	1.99023	1.27951	0.147569	0.435568	0.264491	0.316983	1.14397	0.270952	0.547188	0.09025	0.323539
Bra000419	8.88998	19.8601	7.18259	1.12831	1.64688	2.17587	13.4127	9.0798	11.2159	0.879114	1.78669	1.63733
Bra000420	11.3499	15.2966	11.013	23.1345	16.0601	20.249	16.5917	13.7084	15.5717	21.7782	25.9024	19.7906
Bra000428	96.2217	63.7048	81.7387	29.5568	26.1152	23.7567	78.1353	92.4097	68.1332	33.4902	29.6332	32.6778
Bra000429	8.92062	12.2822	11.9756	2.93106	3.62083	3.31615	5.39651	5.90306	5.16532	4.16884	3.73265	4.32861
Bra000430	38.0886	20.8852	37.575	1.53116	2.56851	2.00991	13.0153	21.9984	13.0236	1.32462	4.17698	6.06262
Bra000435	2.27713	1.69266	4.61022	162.332	111.61	89.8641	3.43919	3.88351	3.9588	227.71	204.687	191.681
Bra000451	70.6434	80.8454	79.8466	39.1975	73.102	141.127	159.813	133.112	140.545	105.32	100.545	110.455
Bra000452	18.8821	18.5329	16.7382	14.3364	12.7467	6.33331	35.3522	36.7792	37.369	10.0121	12.6897	18.2554
Bra000459	1.96622	5.83689	2.34938	5.74766	6.75112	1.37235	12.9308	16.5588	16.2836	4.60339	2.94665	2.95141
Bra000463	1.99862	2.71739	0.368494	9.36075	7.99509	6.95125	0.861917	1.76359	2.81528	11.3403	9.19266	7.57571
Bra000467	12.694	13.0672	10.2173	0.897918	0.750032	1.19369	10.7469	10.4042	7.47866	0.84294	1.15787	1.16178
Bra000468	12.1982	9.14828	7.41703	0.284489	0.142049	2.40519	13.9314	10.2119	7.70341	1.00569	0.355194	1.86207
Bra000472	180.228	185.625	167.364	44.5931	55.3561	65.397	175.889	154.976	147.143	60.3147	55.2256	64.1027
Bra000474	46.9724	29.9872	45.278	48.2407	81.6135	99.2442	48.291	50.0236	63.9482	118.736	147.145	173.391
Bra000477	7.45393	18.4527	12.0185	5.64664	4.03089	10.9835	27.8324	42.2147	31.3678	18.9786	15.3857	17.6647
Bra000478	4.83238	3.61766	5.43782	2.06593	2.05241	1.12002	10.9632	5.76989	6.98578	1.06847	1.31182	1.6924
Bra000479	26.9909	41.9372	33.9019	58.779	56.8317	94.4575	48.68	41.987	37.9378	62.8157	61.7308	63.5882
Bra000480	66.9062	75.4319	67.9651	169.29	213.952	114.242	109.923	73.4593	85.0747	122.014	98.5587	115.696
Bra000487	16.2656	16.0201	21.2329	5.95722	11.6877	11.351	13.0057	10.6996	8.47724	2.84177	3.76339	5.09837
Bra000493	16.4342	17.304	15.0837	11.2702	4.90345	10.2906	4.29807	5.07713	1.78246	11.0647	8.52586	8.80006
Bra000495	1.97823	1.47707	0.797174	3.32881	3.7272	3.14244	2.95175	2.11708	1.69902	4.47317	4.33935	3.33878
Bra000498	5.83049	3.9524	4.03403	7.25539	6.67918	5.71797	3.38846	2.99334	3.58856	6.40286	8.74392	8.10402
Bra000501	25.0622	19.7118	21.3474	50.4664	36.7746	42.199	14.3732	24.2158	20.1947	49.1392	48.6654	48.2066
Bra000507	5.111	3.38791	3.96212	8.949	13.6354	5.9087	2.77688	9.22888	3.63469	10.372	16.823	10.3906
Bra000508	60.8114	80.9321	77.8831	464	410.748	237.433	77.1718	72.3414	84.3168	317.602	269.718	267.866
Bra000517	0.911842	0.943954	1.6684	0.076894	0.096621	0.020147	2.18484	0.807261	0.939984	0.373821	0.164613	0.134778
Bra000519	0	0	0	0	0	0.263138	6.2219	1.59079	5.3353	0.171143	0.130993	0.309005
Bra000524	0.101483	0.034702	0.199706	1.20189	0.826938	1.07513	0.117858	0.204028	0.377271	0.720124	1.28764	0.953809
Bra000528	21.4417	22.9901	19.9128	1.65724	3.185	4.27918	21.811	20.9088	17.0296	2.73825	4.12056	2.80599
Bra000531	3.82687	6.79063	5.56086	6.24343	7.49224	5.07529	3.41182	3.95784	3.65831	5.79539	5.62983	6.82731
Bra000534	22.2213	23.4281	24.9156	51.8088	47.7465	59.2866	20.4837	23.3305	22.7492	52.091	51.4344	44.7185
Bra000537	26.6268	23.9329	30.6425	44.7807	42.7459	35.5129	22.2844	25.2842	29.4176	45.1816	41.7472	43.3798
Bra000550	7.57729	7.60051	7.1939	1.34252	1.26973	0.900673	6.03194	5.90334	5.64717	0.969883	1.28928	1.21617
Bra000551	8.01757	9.50672	6.86123	35.6218	15.0333	21.0585	4.02288	8.24729	6.93382	18.9492	18.1707	18.8416
Bra000557	5.99761	1.06905	2.19723	7.82619	5.66233	6.70087	2.88423	2.86964	4.65368	18.3823	14.4105	11.2016
Bra000558	5.44587	5.48741	9.5796	1.01186	0.586167	0.73047	3.03922	4.49864	4.3346	0.653923	0.555396	0.883815
Bra000564	10.4249	5.15414	8.37636	2.48429	2.23373	1.87788	8.7328	8.795	7.75375	2.41017	2.07617	1.68881
Bra000567	18.1007	25.9795	23.2098	3.8906	7.13772	6.318	26.5739	32.2271	31.8158	8.8226	11.131	8.32295
Bra000568	7.1881	39.4046	25.8773	0.308035	0.474675	0.185389	18.4156	30.4031	12.224	0.047214	0.035654	0.253474
Bra000569	11.4416	19.4112	19.0405	0.74808	1.66382	1.14671	9.3711	9.14936	7.27364	0.617194	0.71977	1.01425
Bra000570	5.29905	10.261	5.70676	0.699211	0.995639	0.976158	9.97082	8.30063	10.0949	2.06281	2.05435	1.89259
Bra000571	114.16	144.48	164.629	239.178	266.06	272.011	89.3428	110.511	131.056	284.632	248.992	215.647
Bra000573	20.2282	17.5056	17.5282	4.20676	3.37098	3.75183	13.5	14.8528	12.8177	3.26742	3.54679	4.05746
Bra000575	15.1996	16.4278	10.5437	2.29949	3.22879	1.73403	4.94317	7.56987	7.01707	2.21229	3.33314	1.92667
Bra000578	3.73838	3.52618	4.32049	4.10441	3.57084	2.04676	0.656818	1.02975	0.805557	0.635227	0.450343	0.37375
Bra000584	10.0507	11.3707	9.9596	1.69485	1.94642	2.07948	4.79974	7.34609	5.19323	0.965075	2.16872	1.62868
Bra000587	9.58867	9.36588	11.7598	4.85372	6.02052	3.71792	14.2878	8.37703	12.3986	3.61278	3.10452	3.46593
Bra000592	4.57678	4.24618	5.40702	3.17075	1.54874	1.75833	2.63765	1.52648	1.45988	0.204363	0.199368	0.452299
Bra000593	21.4215	22.5506	22.6095	5.23679	8.37438	4.93124	18.509	16.29	19.3209	7.78465	7.15365	6.9031
Bra000598	5.37876	6.40332	7.12509	9.32727	9.47998	9.03982	6.77646	6.17405	7.09832	9.92853	8.01494	11.6207
Bra000604	65.51	80.691	71.2168	20.2404	20.1642	17.9812	73.2534	79.2799	76.6088	23.097	26.2319	25.8741
Bra000605	53.2067	61.5174	46.5521	8.39238	9.49454	8.57341	45.4637	50.2066	51.3381	10.7231	14.8548	14.6764
Bra000609	2.03885	4.74382	2.36506	0.061733	0	0.406162	2.4782	2.45944	4.11565	0.151935	0	0
Bra000611	2.23617	6.3723	4.87589	0	0.075439	0.071367	5.12312	12.8888	9.11503	0.242472	0.069207	0.385562
Bra000612	13.5788	24.661	16.9026	2.78247	2.34117	3.10387	12.2141	11.9097	9.66446	2.68563	2.98444	3.01715
Bra000617	15.6874	15.2854	18.0518	25.0764	24.2544	25.2543	15.0868	18.42	19.9141	26.1753	23.722	26.5074
Bra000619	33.8559	26.0188	33.1401	45.892	51.4786	49.0773	29.1702	32.3728	32.9693	49.6321	52.7919	55.3175
Bra000623	43.928	38.418	36.4403	8.54412	14.8997	14.118	29.298	37.4972	28.3004	13.4549	15.3032	19.142
Bra000627	14.7637	14.6239	10.7571	2.32931	2.27216	4.53272	6.63671	13.4587	12.9685	3.35311	3.42205	3.435
Bra000634	24.4186	23.4735	24.0848	37.3359	35.9912	38.0093	25.1832	22.9911	27.4303	46.1981	43.5738	45.3035
Bra000635	0.764942	1.29167	1.20616	3.46293	1.90141	3.26777	1.61804	0.859575	1.21541	5.7068	3.01427	4.42215
Bra000639	15.852	16.1853	17.2016	27.8069	30.4098	27.218	14.6146	12.8731	15.422	31.8412	28.6079	27.1062
Bra000644	0.431943	0.046295	0.390717	0.352376	0.620399	0.405815	0.015017	0.165714	0.176082	0.816623	0.654283	0.673571
Bra000649	1.80158	0.395085	1.47185	0.867293	0.795511	0.895473	1.73999	1.66482	1.45894	0.282921	0.315707	0.528634
Bra000654	151.384	154.742	142.266	46.5935	36.2174	27.1993	89.1128	101.354	85.7692	55.8346	44.9396	52.9417
Bra000656	31.8203	24.4352	26.1576	12.0702	11.7541	9.63898	31.8891	30.2934	31.3858	11.2745	11.559	12.7136
Bra000660	11.0509	22.0553	20.3123	6.63608	5.51623	4.95105	48.8618	20.4336	34.9059	2.29679	3.30144	4.09141
Bra000661	0.354516	0.29423	0.177728	0.89303	1.29466	1.44571	0.25408	0.153111	0.575877	0.911194	0.956385	1.69676
Bra000669	8.83071	8.24174	6.9292	1.09405	0.193117	4.72398	0.071274	1.75885	1.74842	0.124809	1.88802	1.45712
Bra000670	106.092	82.3565	118.273	318.882	333	197.237	103.661	110.032	118.966	522.562	397.113	419
Bra000675	8.00255	7.51643	7.35951	1.62548	4.57457	2.15858	4.13107	3.17846	2.06155	1.02479	1.24611	1.04794
Bra000680	35.957	36.7121	37.058	4.82363	11.682	12.1556	41.3671	27.9639	39.3192	10.6127	12.0423	16.8135
Bra000681	67.1055	67.0846	64.2862	17.9109	21.195	16.5815	58.1334	52.3997	48.3918	23.5402	26.0701	20.4329
Bra000683	14.978	7.07414	18.8231	24.7963	32.8004	14.5956	26.7789	26.8208	30.5429	29.1465	30.9866	29.9975
Bra000684	23.5849	18.1118	18.8144	24.1313	21.8094	24.7554	15.7702	17.0727	17.8851	25.6905	28.2039	28.8704
Bra000688	5.28425	12.4379	5.68326	2.78606	1.46268	0.996139	11.8602	13.4208	9.18409	2.11749	2.3328	3.05112
Bra000690	14.2809	7.91486	13.0097	28.7526	26.8658	24.3057	7.7275	11.9028	9.59502	14.7785	19.2121	16.4217
Bra000691	2.61759	1.66875	2.48694	1.9893	0.53492	0.659198	2.99013	3.38189	2.71028	0.29476	0.809624	0.799798
Bra000698	14.9266	10.1025	11.9654	23.0288	20.2962	17.7425	6.93166	11.0399	8.59111	16.6316	18.1693	18.2248
Bra000699	24.6804	18.2204	18.5846	30.7222	24.1367	30.9315	17.0934	18.4619	16.9702	47.0212	47.953	41.2966
Bra000703	21.2203	0.270927	10.7728	0.856736	0.866785	1.55753	13.3305	11.076	24.9533	2.02761	2.08661	2.58444
Bra000704	8.25005	0	7.87658	6.99646	10.7753	1.99872	0	0	0	0.024084	0	0
Bra000706	14.8318	28.2591	18.4759	3.50724	2.06789	2.15331	15.2334	19.4749	16.3213	1.80292	3.0265	6.36432
Bra000708	34.3176	28.1838	41.0551	4.55799	7.19616	13.9145	35.4301	41.6585	48.0009	7.92672	11.3971	5.95305
Bra000710	27.8271	45.9367	43.7614	28.2053	16.9138	12.1117	16.2889	16.1951	12.9465	50.7887	17.2357	21.694
Bra000718	1.30908	1.77659	3.34573	0.440864	0.420211	0.529057	1.98304	1.34316	1.04235	0.24368	0.040987	0.271448
Bra000720	1.07769	2.35984	1.2757	0.048389	0	0	0.107695	0.589788	0.056475	0.495109	0	0
Bra000730	5.24193	5.32311	4.9322	0.912684	1.3365	1.06677	4.69064	4.83102	3.75585	1.52858	1.26131	1.04533
Bra000732	1.95924	1.76993	1.59178	0.054991	0.211229	0.067085	1.25425	1.05264	0.293272	0.201154	0.104417	0.022832
Bra000744	1.48629	2.40343	2.11026	0.132762	0.117764	0.021118	2.6303	0.978477	0.92404	0.029987	0	0
Bra000749	20.4644	13.9645	13.2096	30.4339	24.5141	19.2	13.8379	11.4187	9.82589	21.403	18.5201	21.6999
Bra000757	66.5905	41.1204	58.8909	11.1225	11.6093	20.9024	77.6201	85.4686	100.691	21.4118	17.3576	19.6261
Bra000767	1.90448	1.41472	1.38492	2.62198	2.71751	2.49312	0.654168	1.60921	1.76016	2.31094	2.79886	3.25602
Bra000773	2.63963	3.22072	2.92923	0.106337	0.165124	0.071166	1.10321	1.42309	0.657196	0.336642	0.131452	0.224388
Bra000776	0	1.88748	1.14663	3.99427	1.9278	1.06426	4.19788	5.71134	6.62788	1.60925	3.1695	1.4789
Bra000781	36.3926	38.3757	46.4428	124.702	103.499	120.023	37.6432	46.5946	47.3669	117.649	146.396	117.789
Bra000789	45.7186	69.1441	72.9925	401.163	471.59	347.822	49.8586	46.8497	64.6788	247.983	250.407	266.401
Bra000797	1.38129	2.22377	2.83221	0.101307	0.086935	0.202775	1.43791	1.36746	1.18717	0.128818	0.016126	0.200025
Bra000802	2.30168	1.10595	3.37143	0.299586	0.282617	0.294412	4.00346	3.02239	4.82333	0.73494	0.632283	1.00951
Bra000803	14.7579	8.07486	13.4216	24.8834	26.9948	23.4673	10.4518	14.0622	13.6407	24.021	26.1672	22.0683
Bra000807	0.709839	0.579461	0.570011	0	0.051719	0.07647	0.696327	0.265758	0.309218	0	0	0
Bra000809	5.65108	3.2687	4.67429	41.3599	32.0881	34.1344	3.30907	5.66824	6.25522	37.0005	42.8188	43.0443
Bra000810	44.327	32.7745	37.6438	53.6047	61.9782	64.0605	35.7708	35.8752	37.9433	56.0263	60.6903	49.4268
Bra000811	43.9622	48.5811	30.6014	30.8495	31.8738	23.701	10.0773	14.5496	13.9353	24.7865	22.6734	21.9896
Bra000813	33.8041	22.2342	45.4546	116.666	266.788	230.801	24.6967	29.1438	38.1015	61.882	109.162	79.4426
Bra000814	6.15187	4.27612	5.10538	25.8195	23.2613	24.644	3.93075	5.09973	5.10754	21.1159	24.0635	23.8122
Bra000818	2.1117	2.16206	1.68657	0.234629	0.038524	0.012184	0.683927	0.186339	0.627183	0	0.060046	0
Bra000826	11.1388	8.16831	11.4843	5.87355	4.15591	5.66097	12.175	8.39959	11.8485	3.8818	2.81135	4.52675
Bra000837	11.1609	8.19512	13.9118	3.07946	2.45655	3.6291	20.8005	16.5087	26.4265	4.89869	3.55154	2.92855
Bra000840	82.3863	119.673	96.2415	6.09173	5.19695	4.4694	86.7342	69.2742	56.3191	13.2091	11.8257	19.5632
Bra000842	28.51	37.4122	34.2313	1.55052	2.387	1.3282	22.3133	30.4188	26.5556	2.05608	2.1544	2.84705
Bra000850	15.6569	23.4841	15.4624	0.566023	0.513885	3.20873	15.8146	18.4455	14.0073	2.96715	2.33732	2.77371
Bra000853	24.168	18.3255	22.5041	74.6606	66.8353	57.6154	24.4109	23.2327	17.983	57.5062	63.6713	60.0086
Bra000854	27.0223	15.9622	21.4226	37.1085	31.1939	35.7759	28.9582	26.928	30.2538	22.2906	25.9123	30.0226
Bra000857	27.6293	24.0125	32.0531	98.565	100.166	62.337	39.1543	27.9017	31.24	59.18	58.3336	50.3683
Bra000861	1.86947	4.32621	9.24193	0.454851	0.593012	1.05951	3.16774	2.35175	2.36465	0.202204	0	0.146793
Bra000862	1.11505	1.90698	1.0811	0.171935	0.28517	0.102303	1.48156	1.39499	0.422709	0.629281	0.005077	0.64917
Bra000863	6.44905	7.91307	5.74304	8.96279	11.0833	16.1811	17.1286	18.4586	20.9865	17.0627	22.3183	16.0965
Bra000867	107.985	163.306	120.243	37.2347	90.4425	108.429	178.609	221.919	216.894	229.09	256.456	273.391
Bra000871	105.217	82.1231	97.1785	50.234	52.5673	32.2979	111.153	114.055	101.44	42.866	35.1612	43.6707
Bra000876	27.8576	19.2372	41.4337	13.5541	3.66069	5.06415	12.9381	28.6489	29.8945	4.61505	4.11439	2.27886
Bra000879	27.3163	18.7945	21.2095	39.4719	34.9271	34.1738	19.4051	23.3514	20.7184	29.8495	34.3153	39.7404
Bra000883	0.967271	0.981879	1.23813	0.068459	0.104479	0.095184	0.064548	0.547863	0.127855	0.043109	0	0.04045
Bra000891	0.259093	0.035951	1.1274	0.866478	3.19035	0.049874	0.157283	0.121789	0.130205	1.28438	1.12447	2.39441
Bra000893	2.6719	2.73822	2.71458	0.707238	0.945273	2.38471	2.67347	2.47033	1.94775	4.93566	3.68818	4.1799
Bra000896	4.16655	2.7399	3.51847	5.73573	5.58257	5.43241	6.67033	6.478	6.78713	7.43977	8.45262	4.64908
Bra000898	2.60181	3.03524	3.58811	0.051442	0.334763	0.073951	2.51684	2.54951	2.53822	0.271541	0.382658	0.37143
Bra000901	0.68921	1.12415	0.809377	3.36916	2.01166	3.05478	0.486826	0.463365	0.836721	3.41293	1.32163	0.771571
Bra000902	2.44873	1.00735	2.98674	10.5753	10.835	9.70305	1.77426	2.94385	3.13305	9.73421	11.4727	11.9567
Bra000908	7.48003	8.42106	5.2045	1.01397	1.50417	0.963924	2.03933	4.60615	2.06905	1.11282	2.06411	1.47754
Bra000913	24.7768	17.6445	30.4475	6.02263	8.31063	6.74764	11.8945	37.9063	20.1347	92.8596	34.4874	53.2238
Bra000925	6.04765	11.8077	10.5879	2.4541	1.48534	5.16744	10.1723	14.5889	16.3892	2.84638	2.95536	3.08431
Bra000926	3.62699	13.5427	5.17622	1.1529	0.332969	1.51648	8.59113	8.65945	14.1075	0.625854	0.991669	1.19456
Bra000927	2.42557	12.0371	3.73448	12.5489	3.70394	12.4664	1.07504	5.00171	2.08335	10.1746	15.5654	8.20231
Bra000938	68.9822	88.5735	88.3771	121.285	169.837	163.492	101.502	89.989	94.1377	174.118	174.284	174.022
Bra000940	1.24576	1.31137	1.0832	2.31749	1.16916	1.62894	0.902973	0.943904	1.08088	6.49852	4.63375	6.03514
Bra000945	6.94201	3.49305	4.78074	0.332151	0.406397	0.433291	6.93304	5.50264	6.35318	0.564715	0.396243	0.992143
Bra000946	19.008	16.7747	14.2179	2.41928	1.10869	1.73621	8.87781	8.01595	3.77027	1.61731	2.9629	3.01487
Bra000953	9.16974	8.05458	6.33551	1.77677	0.70627	0.386473	11.1699	5.28782	7.52348	4.09025	2.83749	0
Bra000954	19.5921	10.0183	17.8263	31.8657	22.0192	18.6544	13.2424	13.4476	16.3771	19.2401	25.0832	18.8067
Bra000955	64.66	48.1627	59.7142	89.2063	79.6494	76.9917	51.0718	52.52	55.0592	82.1874	77.5167	81.1249
Bra000963	0.639861	0.495312	0.815544	0.082558	0.117941	0.309433	1.38329	0.785723	1.1468	0.174343	0	0.052261
Bra000967	13.2015	15.2885	12.5126	22.6027	17.9835	17.2228	7.23331	8.76313	6.39775	18.5515	16.3015	16.7751
Bra000969	10.6835	10.3523	11.6815	4.20775	3.33085	2.97581	10.383	10.1997	11.2997	3.55213	3.73393	2.97954
Bra000976	11.4972	11.8246	10.501	5.29146	3.61776	5.66841	12.9522	11.0543	12.2819	3.50235	4.22052	2.76006
Bra000983	4.24149	4.42833	3.40511	0.30055	0.420322	0.564717	2.11069	2.614	0.738971	0.886781	0.419165	0.555638
Bra000984	12.0055	6.36021	13.7263	3.96973	3.87687	2.35416	7.34191	9.16149	5.63152	1.65552	2.61509	1.98548
Bra000986	62.6901	44.3891	47.0918	203.249	172.266	150.485	79.4037	85.282	93.8068	170.776	186.914	216.262
Bra000988	8.26986	6.26911	8.22704	11.3682	13.5775	13.8471	3.69597	7.58876	4.90145	11.0627	11.6812	12.7862
Bra000990	14.8535	30.9433	17.4928	35.9793	51.0052	36.5034	23.867	31.6335	39.3339	47.0274	73.7459	55.597
Bra000997	12.5337	17.7372	16.8871	29.9549	37.1389	33.5199	26.1293	21.1909	24.006	50.796	46.1577	52.2408
Bra001004	316.299	230.414	260.289	367.928	404.506	381.876	244.735	232.356	254.253	397.573	381.523	385.795
Bra001006	14.7411	12.5054	12.7559	5.46977	5.74371	6.74162	18.3141	16.6821	20.6285	6.69103	8.15016	5.31301
Bra001009	7.73274	20.6038	21.0024	19.1373	27.8393	38.3891	17.3011	22.8436	23.6938	51.0272	52.8405	72.947
Bra001021	28.4229	36.4587	30.0054	11.0092	9.35348	11.1811	27.515	31.3426	28.9249	10.743	10.5535	6.61488
Bra001032	0.142504	13.1363	0.538227	0.143509	0.018074	0.212705	0.606226	0.948648	0.847627	0.212769	0.156691	0.127587
Bra001033	2.70339	2.44817	2.43777	0.301386	0.179063	0.110035	0.758037	1.8238	1.04566	0.144527	0.3656	0.117475
Bra001035	23.8534	43.2818	30.4788	6.99074	6.97252	4.37227	12.6685	24.736	14.4258	4.62688	4.12369	5.31404
Bra001037	17.6237	16.3792	24.2277	109.572	80.7392	57.9627	25.5818	21.2188	23.8711	105.217	110.406	105.557
Bra001038	17.8543	12.8817	10.1573	0.54336	0.447209	0.323031	2.02276	3.65675	1.61981	0.765512	0.663761	0.596416
Bra001043	5.24005	6.27848	5.384	8.62225	12.2098	17.1506	16.797	26.0029	43.7189	14.0824	19.6507	13.2195
Bra001046	2.07624	2.49467	4.23417	3.39467	6.52419	10.2047	1.12159	2.52734	1.30969	6.1309	4.99854	5.50663
Bra001047	2.64032	1.74548	1.76676	5.58343	5.2899	5.81398	2.55923	2.58523	2.83197	4.4258	5.38955	4.6574
Bra001048	9.57599	5.96458	7.55091	1.25684	0.544635	1.48832	5.16214	5.1523	4.99284	1.51753	0.873174	1.85745
Bra001049	119.638	100.825	114.554	22.5194	13.9011	23.5304	84.3123	107.898	104.988	18.8158	22.8178	24.9507
Bra001051	9.71079	15.0111	7.2763	1.7799	6.3258	4.33104	14.6657	12.8273	13.0046	3.78654	2.0208	5.57146
Bra001058	0.795654	0.765913	0.702985	0.86949	0.726255	0.800695	0.145849	0.562849	0.248681	1.37885	2.68422	1.3759
Bra001060	10.28	22.9843	16.4343	26.4912	26.4359	22.0821	25.1114	29.4304	32.2399	23.9605	23.7474	25.0272
Bra001067	1.17899	2.74432	2.05722	30.2854	11.0755	11.7169	0.522456	2.29651	0.859638	12.4914	5.92158	8.97653
Bra001071	6.20098	6.71704	5.92582	12.2226	12.0591	10.6839	9.1419	7.22456	9.2789	12.6875	13.7169	8.72257
Bra001073	90.2323	103.884	91.394	23.4716	28.4469	29.4103	69.7162	76.5881	74.0758	27.2592	24.0493	26.8483
Bra001089	3.08235	5.61606	3.67209	0.185711	0.048418	0.203814	0.418414	1.33427	0.621883	0.158139	0.087729	0.314727
Bra001090	5.38168	5.94898	11.8084	1.71465	0.830593	0.828093	7.59359	11.466	8.35943	0.920825	0.994433	1.5315
Bra001093	7.20223	3.3178	5.49134	88.952	46.9826	36.0947	4.46621	9.96538	5.87109	37.5028	41.3053	31.551
Bra001096	11.8703	11.7905	16.4603	3.62249	3.30937	2.13463	9.51512	14.4538	13.9499	2.70256	3.88856	3.17384
Bra001104	150.46	103.311	120.918	205.437	192.974	157.048	106.857	142.045	121.882	158.01	167.239	190.221
Bra001111	68.6503	63.356	65.7885	92.0286	107.696	88.8654	88.0888	84.745	97.4572	92.4171	97.7734	93.125
Bra001115	1.95638	4.49063	2.33634	1.04761	1.99435	0.671403	1.78251	3.02288	1.3082	0.63275	0.183219	0.266014
Bra001116	1.89431	0.803327	3.03699	4.66241	3.55674	5.36465	2.96408	2.58033	2.30455	6.15341	4.84852	5.27752
Bra001117	18.6986	31.1748	20.5618	2.69733	2.92091	3.44153	15.1839	19.0102	14.9647	2.35954	2.18876	3.24935
Bra001121	3.24837	3.53283	10.3825	0	0	0	4.10976	7.90649	7.65614	0	0	0.326085
Bra001122	45.7423	36.2686	47.7717	1.39477	0.821659	0.709974	30.6542	55.7195	56.6183	2.92066	2.49848	1.47021
Bra001123	67.1756	83.272	98.2973	2.6769	0.863933	1.6264	86.5572	172.614	68.9985	14.8146	5.26985	2.91933
Bra001125	5.55535	3.86777	6.42785	9.20255	6.22675	6.89909	4.82183	5.80728	5.36554	5.54764	9.6175	8.2327
Bra001128	0.168072	0	0.060547	0.773914	0.701999	0.941178	0	0.038936	0.043176	0.874731	0.267327	1.28243
Bra001131	30.0991	7.4848	20.323	1.80525	1.67039	2.59319	83.8516	89.403	62.5376	4.10974	3.19466	4.60348
Bra001134	75.7872	68.6339	76.5683	102.698	115.6	73.0752	57.7411	76.3996	65.3984	100.71	115.427	119.484
Bra001137	18.8755	15.9272	17.1292	20.405	26.5641	22.9561	19.601	21.7849	22.4537	29.7432	25.3259	26.9976
Bra001140	9.87475	12.1885	10.7501	0.138288	0.072652	0.041999	3.49911	4.47551	2.73791	0.507038	0.320545	0.523046
Bra001145	12.1384	12.8112	13.8456	3.37842	3.27963	4.39525	14.1701	9.47222	10.4115	2.22483	1.23789	3.1435
Bra001149	8.31913	15.5714	13.7164	13.418	8.22309	7.17813	7.01367	8.12326	6.66852	16.407	14.3645	18.785
Bra001150	8.14941	5.71427	7.54408	10.5513	10.0267	13.0891	6.23676	7.33693	6.85062	12.3231	12.3935	13.2727
Bra001155	3.12346	0.850301	2.67412	16.9776	11.2645	22.3066	1.13952	2.60193	2.97973	11.4449	11.1502	6.0158
Bra001159	13.8324	12.98	12.3148	27.6494	21.1868	24.4061	14.2778	15.2835	15.6792	24.0538	24.3175	19.3111
Bra001160	2.48977	2.41647	2.12664	2.57821	1.70523	1.18059	1.23579	1.45173	0.916506	3.3475	3.44055	2.11343
Bra001162	4.21117	1.35386	5.53285	8.97759	7.77911	4.83396	2.52388	3.88169	4.06785	4.90879	5.81443	4.22271
Bra001163	15.0093	13.5723	15.0655	17.4014	15.9667	15.8242	10.5424	12.0675	11.2443	13.7403	15.5788	15.683
Bra001168	0.042181	0.44874	0	32.8319	53.523	38.7896	0	0	0.190591	18.1396	17.8847	15.4347
Bra001171	0	0	0	60.2024	37.7021	28.0773	0	0.178937	0.176687	13.588	13.738	15.3936
Bra001172	3.3277	6.03684	3.83023	0.177791	0.323461	0.033293	2.08573	3.85912	0.539166	0.036956	0.158823	0.679194
Bra001174	28.8532	25.1494	28.8985	56.9524	56.782	45.5991	24.1322	31.5107	34.3157	44.3256	53.8262	49.7881
Bra001182	11.5869	20.6484	12.488	39.2483	35.3759	37.8521	10.1637	12.8315	11.6093	28.617	27.2494	35.0055
Bra001195	6.62254	5.45904	6.44	0.983552	1.14317	1.0697	11.5642	8.99204	11.4951	2.73317	2.01103	3.80102
Bra001202	1.28058	1.56956	1.70352	3.79824	2.12548	3.16921	4.01444	3.3072	6.07451	3.7509	4.88725	3.03758
Bra001207	18.9747	15.638	15.1936	47.983	45.3082	55.3607	23.8075	28.4827	28.8059	55.4851	60.914	61.0611
Bra001213	8.44002	7.20271	8.94182	9.93646	7.41974	6.95883	3.59805	7.29881	4.92743	10.1046	9.46317	11.8495
Bra001217	2.18894	1.91704	2.92195	1.34282	2.23168	2.31795	1.13988	1.39613	1.657	3.55986	2.50939	3.9774
Bra001220	16.1061	17.4768	13.1504	10.503	13.3713	9.90848	41.1345	38.7178	38.1263	26.6914	27.4432	26.589
Bra001223	5.58286	7.72772	4.18769	0.121879	0.156136	0.155413	2.85717	2.98967	2.66827	0.188669	0.140108	0.596581
Bra001224	10.4818	19.4783	15.1322	2.98462	1.12588	2.05717	2.50527	4.55178	0.424925	2.79251	0.396647	1.0779
Bra001229	0.476887	0.911791	1.0785	3.87379	3.70509	2.44122	1.25803	1.12617	0.786375	2.05873	2.57253	2.56711
Bra001230	1.39336	0.710041	0.963346	0	0	0	0.273444	0.834277	0.609739	0.043917	0.197626	0
Bra001232	24.4955	18.3068	25.4009	72.4674	61.2894	52.5942	23.0584	25.9637	26.5685	46.0258	56.5397	57.338
Bra001245	1.28354	1.79753	1.3736	3.21523	2.11159	2.85906	0.580927	1.34565	0.327582	2.18352	2.47398	1.99274
Bra001249	112.225	146.367	136.591	570.905	483.149	354.691	80.6549	84.2566	74.292	285.31	289.562	307.678
Bra001250	1.94569	2.8009	2.0867	4.74913	3.91567	4.26087	1.49741	1.02624	1.58933	3.98722	3.69819	4.15628
Bra001256	55.5868	71.0704	50.5715	0.424489	0.162982	0.707199	16.7694	24.1095	9.37907	0.747288	1.32386	1.18728
Bra001264	1.46275	3.11699	2.20915	13.3707	26.4203	23.8115	4.25078	4.90045	5.17171	7.52499	6.97435	10.486
Bra001275	2.02106	6.36951	4.74157	0.186875	0.668452	0.776618	3.41298	3.99469	2.89925	2.96852	3.27374	3.2745
Bra001283	6.34417	17.442	10.4697	0	0.040633	0.201935	1.96636	7.81703	5.6158	0.35164	0.279852	0.05211
Bra001289	4.38826	8.85861	2.36639	0.403858	0.032474	0.28926	2.30408	2.33311	0.837445	0.184008	0.081963	0.329287
Bra001290	1.55197	1.84335	0.986431	0.23644	0.047036	0.065856	0.46611	1.5259	0.672209	0	0.095968	0
Bra001291	447.405	633.484	435.386	137.147	170.444	185.966	660.877	871.468	677.842	232.563	235.389	251.786
Bra001292	38.4086	40.8024	35.8985	8.043	8.4263	10.5909	24.4741	28.2517	23.4082	6.28906	8.15885	7.81901
Bra001295	14.8674	11.5289	13.4657	23.7132	24.1206	29.3479	15.9605	15.2403	14.1596	25.0042	28.7046	28.8688
Bra001298	17.9559	20.7219	15.4516	2.19848	1.66129	2.65964	7.34755	12.5844	7.58963	3.31025	3.39277	3.59723
Bra001301	0.535166	4.17431	2.42299	3.14731	3.01228	2.50223	6.69144	9.05236	8.61338	5.22941	1.17721	5.51291
Bra001302	19.1633	15.2547	17.7371	55.7634	54.6939	54.4322	15.697	23.6841	22.2753	41.5594	65.0748	49.1542
Bra001312	3.96692	5.84687	2.72536	1.1424	0.390349	1.27987	4.12806	4.12499	2.25309	1.20241	1.40326	0.696664
Bra001313	9.09599	4.76332	8.7665	12.075	11.6681	11.0607	6.18485	5.92521	6.17602	7.62092	9.04238	8.15957
Bra001314	5.44368	2.24579	2.26579	16.2156	11.0263	14.214	3.72541	3.07832	3.46442	14.5791	9.76184	16.6202
Bra001320	7.32393	8.08119	6.6861	0.218504	0.036626	0.053015	8.59168	3.48208	2.14428	0.103829	0	0.174298
Bra001325	6.17982	5.10051	7.349	1.58383	0.834391	0.507841	3.25293	2.61458	3.72893	1.39301	0.934912	0.783047
Bra001326	28.4117	36.3874	38.9028	3.28038	3.19591	6.07345	18.3656	21.6387	17.6415	3.13978	5.27246	3.92613
Bra001327	1.16382	1.01084	1.2751	1.4973	0.996527	1.47759	0.359088	0.774487	0.544769	1.15048	1.38022	1.22874
Bra001330	0.151361	0.177598	0.217818	1.04488	0.585243	0.715119	0.117729	0.272594	0.19474	0.601634	0.68546	1.17245
Bra001331	15.7637	13.57	19.2344	7.74897	9.04464	7.07381	15.4148	17.2622	17.1643	4.70805	5.92009	6.44616
Bra001335	0.886721	0.695047	0.744501	4.57563	4.25207	4.74263	0.526233	1.01939	1.21493	4.03007	4.00417	4.07309
Bra001339	2.65741	0.739109	1.61517	0.212435	0.318598	0.357762	1.63205	3.60121	2.38222	0.35953	0.094273	0.50545
Bra001344	12.3908	10.9585	12.6535	4.37568	5.97745	4.47468	11.1899	12.6833	13.9342	4.22832	5.22658	4.98129
Bra001349	3.87368	2.30616	3.32158	4.98234	4.67391	5.75638	3.04686	2.51066	2.95413	3.29176	2.56941	3.54447
Bra001350	42.6968	36.5517	32.1716	13.4872	9.59088	8.05884	35.5991	40.7618	37.9747	11.9457	11.3318	11.209
Bra001352	2.92814	2.80526	2.1966	0.028616	0.063258	0	0.212588	1.37658	0.344533	0.321022	0.127762	0.169612
Bra001359	25.9571	28.7059	34.188	193.138	191.879	186.52	25.6164	27.1105	33.3414	144.921	175.693	134.235
Bra001365	5.68745	6.16112	10.2718	5.66118	4.6045	5.83333	2.60034	3.32172	2.9565	5.42241	4.92368	6.37229
Bra001366	10.9053	12.617	12.6186	22.0983	23.5414	23.8601	10.8081	11.0007	12.6673	22.7545	17.4312	25.6132
Bra001369	9.80916	10.843	12.6078	3.31014	2.7438	2.1378	17.7828	16.9429	17.4654	3.17357	2.95293	2.28041
Bra001377	31.7657	19.9983	33.881	14.8126	21.4034	14.8849	57.4528	35.7035	33.7101	9.80136	8.64246	11.8427
Bra001390	0	0	0	4.06389	6.51377	4.425	0	0.261933	0	4.08605	3.58585	2.66466
Bra001392	3.7244	1.4749	2.99851	17.5499	12.5082	15.2889	2.56227	1.88047	2.21533	18.2466	20.0774	19.9947
Bra001396	9.02527	10.144	9.14236	0.707279	0.730296	1.18725	4.36389	7.38045	5.19587	0.703759	0.755911	0.420033
Bra001402	2.13996	1.70964	2.28562	0.37483	0.654097	0.170519	0.994474	1.50991	2.51045	1.3333	0.953332	0.976605
Bra001410	1.24779	1.81511	1.91988	8.08611	9.495	12.9558	1.99521	1.44312	1.62215	9.16658	8.31034	7.15762
Bra001414	18.9921	23.4537	18.4691	4.55109	5.5305	5.34962	17.0162	15.488	17.0611	6.15052	5.17065	5.6154
Bra001426	24.3836	26.8291	27.1892	58.8	53.0249	60.6136	27.8667	29.2039	28.804	54.3354	55.0183	53.8624
Bra001437	18.1439	19.8591	21.2507	27.3009	28.8773	30.7104	16.8391	17.2746	18.003	24.2688	27.1251	24.7398
Bra001449	72.4503	47.8871	46.5446	244.202	272.054	198.269	32.6739	42.6939	37.8944	169.813	161.271	139.739
Bra001457	16.2008	26.645	42.2592	50.5148	92.1758	116.044	61.0917	49.6322	70.8238	102.216	85.4682	86.1345
Bra001458	4.39775	3.69563	4.64028	2.23309	3.41725	2.68459	1.35634	1.41021	1.16138	2.16113	2.20194	2.12528
Bra001460	259.606	319.801	241.98	8.11393	11.3462	9.62754	260.314	196.096	218.661	7.80394	9.65277	15.6715
Bra001466	6.2369	10.109	5.87479	0.761394	0.330887	0.300882	4.03915	6.16548	1.87942	0.792387	0.496319	0.299462
Bra001471	34.8395	26.2797	32.7688	5.69564	7.07796	7.99022	38.6634	32.4454	26.7569	7.86682	7.89193	7.62923
Bra001473	61.2945	58.6398	52.8224	16.5128	11.247	8.95116	27.4578	29.5736	20.0842	12.0844	16.5508	11.6026
Bra001474	1.94865	0.917787	1.9278	12.0556	9.44206	10.8419	0.871896	2.15878	1.71577	11.6505	18.6819	17.3202
Bra001475	7.45329	3.25838	6.1715	0.14409	0	0.037992	2.07634	5.53525	2.85975	0	0	0
Bra001477	10.4132	7.32445	12.235	0.284312	0.631754	0.891856	4.49723	5.0713	3.51396	0.459567	1.00194	0.596427
Bra001482	16.7789	19.333	15.6512	0.272261	0.083741	0.15294	8.41541	11.5151	3.99304	0.065406	0.03432	0.060991
Bra001484	4.06203	3.05238	6.36611	0.431524	0.881931	0.616449	3.68625	3.17369	2.84004	0.071827	0.217089	0.294198
Bra001491	0.18303	0.041703	0	0.109487	0	0.169419	4.8696	7.83845	4.47225	0.682503	0.751085	1.48779
Bra001500	48.8696	19.9055	42.9947	46.4978	36.9029	44.9961	17.611	20.2876	19.3123	43.2825	39.195	45.4176
Bra001506	30.5609	30.0649	29.9284	39.8694	48.0677	44.4047	24.0568	29.3186	25.4966	47.8927	54.5615	51.7469
Bra001507	9.95905	4.98831	5.36219	0.258994	1.14494	1.67593	9.08843	12.1008	7.30149	1.85925	1.70218	1.8263
Bra001509	2.09304	3.45163	1.2497	0.232749	0.185178	0.311958	2.28412	0.723552	1.07755	0.298884	0.50404	0.288141
Bra001516	14.5629	16.6449	22.4029	25.0484	10.7461	4.05664	28.7759	40.373	35.3475	12.9377	10.5837	11.8195
Bra001519	2.14324	2.39281	2.45088	0.454758	0.538108	0.2382	17.2621	10.7882	9.65404	1.72726	1.67138	0.618767
Bra001524	5.70615	4.02433	6.14092	8.69779	9.23141	8.02914	1.67623	4.6025	3.71515	5.96436	9.13106	7.05967
Bra001525	239.605	252.371	243.042	71.5414	87.8974	76.1102	171.422	157.55	186.2	86.1363	88.1772	87.5398
Bra001526	6.36899	4.11408	5.79019	1.69116	3.49077	2.28188	7.15303	6.93289	6.94609	3.60088	2.44515	4.0339
Bra001530	53.9635	50.5632	49.1434	78.2981	94.6264	69.4254	43.0362	50.3807	50.2531	85.6898	84.0128	80.0704
Bra001533	18.4925	21.7392	14.7294	1.46433	1.10136	2.24567	23.2183	25.0857	22.9494	1.22946	0.941526	1.21439
Bra001541	134.194	141.028	114.875	237.667	190.271	222.896	115.866	87.7886	82.9468	175.123	170.204	153.795
Bra001542	20.6981	36.6398	24.0073	3.22012	2.22795	3.97558	20.0393	23.14	17.532	5.70019	7.05838	6.54049
Bra001547	1.67625	2.03267	1.41026	0.029776	0	0	0.287034	0.852032	0.394615	0.030828	0	0
Bra001559	33.1674	31.7164	23.1429	37.4113	42.4062	31.0777	29.6101	27.0928	21.3306	39.9366	44.2352	46.2538
Bra001565	39.8253	31.7376	39.9251	59.7903	55.2542	64.6013	105.212	100.999	125.02	123.652	128.677	96.2364
Bra001569	1.64939	1.68433	1.83185	0.02911	0.570238	0.33646	2.19503	2.60272	1.50071	0.600201	1.22846	1.03803
Bra001572	5.45837	9.08341	5.8061	0.484317	0.540838	1.08248	2.10121	3.53206	3.2674	1.38339	2.41457	1.77745
Bra001573	11.7752	9.38495	9.96644	1.61502	2.30533	1.85095	7.42388	8.35825	7.56159	2.1497	1.86339	2.28713
Bra001575	4.1861	8.03923	5.2928	3.90776	3.91059	4.35323	1.95103	2.37895	2.14778	1.08003	2.68652	1.42552
Bra001576	4.61221	4.6517	3.86412	5.94101	8.53173	8.31286	3.04528	2.32972	0.821126	7.75095	7.89227	4.39548
Bra001578	13.1371	8.52068	9.30929	50.3974	44.1531	34.7617	8.93527	11.8664	9.68711	32.1153	35.1168	45.0217
Bra001581	0.948904	0.920731	1.20135	2.69535	2.15964	3.8225	0.705686	0.942514	0.306257	4.95299	4.72058	6.99521
Bra001595	14.8957	14.617	13.5179	39.8964	34.8036	34.6971	10.3636	11.1746	12.02	29.0253	29.5258	40.1684
Bra001596	0.051182	0.441056	0.404272	0.693926	1.03536	0.278336	0.224269	0.499391	0.58578	6.40943	4.07331	3.3313
Bra001603	0	0	0.032928	0	0	0	0	0	0.532187	8.95453	10.6854	4.70447
Bra001604	34.1745	41.6089	38.6766	0.921047	0.996183	0.716722	19.5172	21.4437	16.4515	1.22183	1.24523	1.94298
Bra001606	39.5406	50.1139	47.0562	115.072	102.27	130.637	22.2254	19.6232	15.5965	99.4713	92.7531	65.8431
Bra001608	1.15385	0.353261	0.628814	8.15538	10.6946	4.10077	1.09544	1.19803	2.49468	13.2948	12.6622	15.6655
Bra001617	2.10209	3.89998	2.6991	4.00344	3.859	10.3986	1.16795	3.1255	1.58301	5.42425	5.64199	7.77486
Bra001618	2.99061	4.54072	3.18708	0.247607	0.569842	0.56424	3.80581	3.7925	3.85518	0.607546	0.426563	0.664683
Bra001631	4.64701	5.90201	2.39491	0.285764	0.313407	0.331697	6.1866	4.6433	1.56916	0.373517	0.391215	0.309061
Bra001632	16.072	10.5859	13.8282	79.3789	115.046	93.7735	26.0826	14.2913	13.8379	67.9332	68.1103	46.8813
Bra001634	23.795	39.0068	31.8171	5.11677	9.24343	11.0881	19.253	20.7703	21.2263	4.99733	6.31126	6.26304
Bra001635	41.6727	50.561	33.5942	49.5416	48.051	32.7576	16.2151	27.1106	26.1188	66.8438	50.4535	55.9489
Bra001639	10.7239	15.045	13.0771	4.31417	2.28737	2.75737	9.09084	9.39945	6.48634	4.96978	4.44533	4.82041
Bra001642	14.468	17.937	13.8804	4.52805	5.38556	3.86718	17.5471	14.3868	16.3058	5.66328	6.03101	5.97489
Bra001644	2.04842	0.873582	1.38863	2.62941	4.06944	1.90483	0.226817	0.915592	0.313787	0.141649	0.36524	0.522492
Bra001659	8.29916	10.3703	8.49269	1.79045	1.43045	1.47094	4.96067	7.91672	5.96434	1.32416	0.591971	1.13824
Bra001661	110.044	106.183	123.658	172.74	174.716	125.827	78.1221	82.1242	76.8123	83.2168	95.9087	87.4548
Bra001662	9.47998	5.26889	8.93522	32.996	20.8085	24.5763	9.36464	9.0098	10.3697	15.3699	17.1673	14.3842
Bra001665	9.57786	8.28468	8.68885	10.2265	19.4239	16.0264	16.2085	12.446	16.6777	18.2648	21.7771	22.0413
Bra001676	0.454111	0.489479	0.765622	0	0.043011	0.091127	0.12059	0	0.310365	0.101955	0	0.01539
Bra001683	11.258	3.95201	10.9461	44.7908	24.7021	49.4127	9.44939	11.5207	11.3875	39.9311	33.8261	27.6275
Bra001685	377.004	278.507	340.975	523.897	399.138	286.686	98.2252	225.41	105.715	385.54	402.85	316.133
Bra001691	32.95	33.2333	33.7691	10.2957	7.07592	11.8719	35.4119	41.2578	46.1687	13.0691	14.3143	15.0785
Bra001695	66.2518	49.6671	65.7534	21.0128	23.9855	20.1339	65.3514	62.3592	56.6048	22.6314	17.3308	22.2739
Bra001697	4.36684	5.18815	3.26853	0.193827	0.101159	0.355862	1.59509	2.13429	2.13549	0.561455	0.2765	1.1359
Bra001698	5.24936	4.62047	4.87293	1.82069	1.71073	1.29014	4.68591	6.03095	4.26604	0.957076	1.47961	1.87336
Bra001700	5.31788	3.98979	6.44986	2.16281	0.443854	1.34987	3.62458	6.21961	4.71406	1.99589	1.86201	1.75309
Bra001702	24.6943	25.6882	20.0522	5.71139	5.20208	5.3438	23.4765	22.2618	22.8112	5.6808	10.5331	7.74444
Bra001705	1.09564	0.894098	3.92747	0.154183	0.448291	0.198388	1.81667	1.05441	1.26905	0.099472	0.383708	0
Bra001707	12.7819	10.0257	9.9779	19.2113	22.59	11.9367	6.31593	15.4991	6.48674	6.90054	2.83899	9.34807
Bra001710	1.36129	1.89125	2.67435	0.113929	0.068757	0.130563	0.882661	0.92587	0.951753	0.092467	0.070573	0.181317
Bra001713	14.4977	7.74388	10.7546	44.8846	47.0593	39.4594	9.45874	11.8362	14.1762	46.0382	54.6508	55.7803
Bra001721	16.8744	21.5234	16.0756	0.668539	1.31665	2.59626	57.0221	43.1083	54.4015	1.81524	2.58247	2.28538
Bra001725	16.4327	14.8055	21.3619	1.98652	1.50875	1.66964	17.3122	14.9526	14.2504	1.27702	1.74118	1.17893
Bra001728	1.35297	1.8611	3.27057	0.063739	0	0.18031	2.95105	2.83903	1.85719	0.44546	0.816815	0.076399
Bra001729	4.55585	4.36673	6.99593	1.31024	0.649741	0.854572	5.33996	5.74853	3.53003	1.24633	1.2724	0.895256
Bra001738	8.08	6.35592	9.10245	9.85008	9.77813	10.9917	5.53652	8.39133	9.40122	11.5004	13.0054	12.6598
Bra001747	0.313242	0.212804	0.432806	0.912944	1.87846	1.02528	1.03928	0.654181	1.19346	2.30115	0.803756	2.28602
Bra001757	11.8416	9.61459	11.1837	24.3295	20.3005	19.5357	9.47183	12.3923	11.7189	12.2761	12.7986	14.5644
Bra001759	0.285087	0.341956	0	0.441078	0.021397	0.307571	2.27586	1.74776	1.96911	0.21631	0.119282	0.562454
Bra001768	1.9904	1.2865	1.55888	0.331617	0.247203	0.263358	0.811466	1.43402	1.18886	0.330168	0.507994	0.499549
Bra001771	13.2582	18.3683	9.88854	4.20424	2.92517	3.26835	22.8217	20.7581	23.6613	3.9178	5.03686	4.44402
Bra001772	4.75283	5.04072	4.38118	5.84999	6.41552	5.70929	3.2793	3.77691	4.78331	7.04762	4.94295	6.37166
Bra001773	15.8019	19.2065	13.3147	22.6631	29.9255	24.5484	29.1845	38.4474	29.8712	30.9871	29.0544	24.0935
Bra001774	143.54	199.358	141.641	59.3484	107.304	91.4285	286.379	229.228	254.778	79.5691	90.2819	84.1366
Bra001779	2.56148	2.21315	2.50601	4.54735	5.96054	4.06287	2.84069	2.14865	2.9173	5.21919	5.05693	5.05126
Bra001782	16.3803	11.3242	8.6627	3.02212	2.24982	1.92207	5.63485	13.7313	5.24108	1.44941	1.63411	2.80696
Bra001784	59.1073	58.44	45.5376	13.0056	14.7508	12.62	61.9248	49.5793	54.4947	17.2037	14.8023	13.5754
Bra001789	25.0547	24.7886	26.349	39.5815	31.1341	35.8838	36.8958	29.3503	33.7872	39.5364	38.703	34.0971
Bra001796	14.198	12.3414	11.0436	7.81229	1.71253	2.07326	9.78309	6.23504	13.1994	0.946544	1.95102	2.10323
Bra001797	22.1222	17.5044	22.2008	32.4325	34.891	32.6622	21.5864	19.481	23.2997	31.5281	31.4965	30.9902
Bra001805	12.3726	14.3796	9.95459	0.284847	0.284262	0.150931	7.13751	11.0767	11.119	0.512735	0.298705	0.29424
Bra001809	6.4501	6.00486	6.41906	0.243817	0.926323	0.527615	6.31605	6.10161	6.74057	1.66034	1.54348	2.54433
Bra001811	6.33436	7.52017	3.70412	1.5629	1.01844	0.564043	7.977	5.67917	4.65623	1.209	0.521158	1.45985
Bra001812	6.08197	7.03924	5.1391	17.7672	15.7237	11.5032	3.7583	5.82317	4.64372	9.08428	8.48621	9.82519
Bra001815	41.1313	56.4638	42.3895	57.7149	50.7173	39.3933	32.3834	42.6269	45.4546	69.5348	51.5171	63.119
Bra001819	3.89603	6.30532	4.0674	2.35075	2.21024	2.81665	8.01641	9.39601	11.836	6.33545	4.70921	9.5137
Bra001822	52.6251	85.5096	63.8127	10.306	3.76396	5.90029	22.8484	51.2681	57.4167	7.04815	6.95708	3.57954
Bra001825	0.023653	0	0.059212	4.5126	4.41708	6.50457	0.148818	0.013875	0.068205	6.55256	5.06002	5.88341
Bra001834	7.30364	5.91957	5.99053	2.65021	2.62982	2.57486	9.63828	10.0312	7.39043	2.90216	1.45322	3.36294
Bra001841	2.66816	1.55513	2.6996	0.447829	0.211744	0.172113	1.52382	3.78928	2.66112	0.547575	1.10932	0.484009
Bra001842	5.7558	2.34999	3.27591	0.546392	0.880801	1.58436	5.64996	8.90333	2.67139	0.788025	0.990275	0.411943
Bra001845	4.00394	13.815	6.41499	1.81681	0.682282	3.11325	17.9859	25.9078	17.9984	4.83443	6.28717	5.02519
Bra001846	14.1903	14.5812	16.274	0.846702	1.12938	0.521337	19.8522	24.0424	30.0484	1.96099	1.98191	1.61649
Bra001854	1.88998	2.19621	2.16937	0.469717	0.409844	0.127724	1.70412	0.366553	0.445774	0.760517	0.123613	0.096362
Bra001855	1.5143	3.0663	1.62115	0.903242	0.290178	0.614062	2.80869	3.30909	3.42665	0.532647	1.12556	0.659246
Bra001857	17.6558	21.3414	13.8955	31.7575	31.9727	28.8641	15.5151	20.2179	18.6945	36.7796	48.4168	55.1353
Bra001865	9.97446	10.9726	5.81544	2.15575	4.29494	6.2204	19.6829	20.4123	19.3724	7.32745	6.97454	7.1716
Bra001870	2.05273	0.874881	1.94847	0.22137	0.222621	0.457164	0.050137	0.317706	0.024336	0.035653	0.087403	0
Bra001874	15.3203	19.1913	26.2504	0.941651	0.859185	1.63283	14.8969	11.1163	12.2981	3.79654	1.55886	1.45437
Bra001875	4.2533	5.28701	12.1201	1.35628	0.816937	1.00163	4.47795	5.79308	5.62758	0.394345	2.03801	0.5922
Bra001877	10.6799	7.05706	10.0303	14.4391	14.4809	10.6115	5.41792	8.49362	10.5886	12.4477	13.0422	14.9624
Bra001884	12.0238	14.0434	11.4281	0.9046	2.05598	1.59739	6.82017	8.8235	5.2858	1.75868	1.57829	1.57182
Bra001886	57.211	24.8489	19.1163	229.896	89.5676	66.3418	69.6809	49.1226	100.385	151.747	133.818	286.119
Bra001888	16.2722	16.294	9.51022	15.3802	11.0769	7.08764	23.4072	16.1534	19.633	5.86475	8.72043	5.80122
Bra001891	6.11505	3.65594	4.76445	3.3299	3.45796	4.52032	2.93579	3.58022	3.1547	4.45853	7.38206	4.72413
Bra001897	109.138	116.619	114.954	32.0768	36.9649	45.9121	144.426	129.331	122.835	35.0927	40.7334	43.7981
Bra001899	4.51349	4.15882	5.08364	25.3909	23.5453	24.1304	5.35393	2.51241	2.376	10.9465	11.8116	14.743
Bra001900	7.16609	5.75835	3.7569	0.037032	0.123618	0.116946	2.14976	2.30495	0.732758	0	0	0
Bra001903	3.18452	2.63233	3.79752	2.12846	1.52923	1.29286	2.34893	3.73241	3.47944	0.943676	1.0542	1.4052
Bra001905	81.0728	98.2852	79.2334	239.729	228.14	196.712	37.3421	65.5619	63.4956	295.703	210.538	272.98
Bra001907	14.919	19.1161	19.9329	6.41873	2.98494	2.70363	9.32895	13.1408	10.1737	5.5004	4.67781	2.38408
Bra001921	3.00068	1.17256	5.34	0.671993	0.564294	0.353036	1.35972	3.0266	2.02624	0.277954	0.491051	0.351971
Bra001934	36.709	19.277	31.1432	53.6158	50.6759	52.3698	28.8126	37.6743	36.2035	49.4102	51.6927	60.4481
Bra001937	9.04596	7.68304	8.84771	9.04499	6.16555	6.40458	5.14759	8.38403	7.39832	13.9732	12.3029	9.0367
Bra001941	0.357543	0.499361	1.5134	11.492	11.9748	11.7658	0.852603	1.01031	2.46409	7.2695	12.9838	9.80091
Bra001942	9.5101	8.09711	8.70817	2.26761	1.57484	1.89623	6.8634	6.65653	5.64205	2.76727	2.40246	2.35448
Bra001946	8.99958	8.51079	9.84047	1.39875	1.60999	2.37303	6.03126	8.19542	5.62024	1.4281	0.804672	1.98268
Bra001948	25.1005	25.6458	18.4075	0.12335	0.275432	0	11.387	16.9144	12.0435	0.324752	0	0.302964
Bra001949	2.29768	2.6052	2.63793	0.258128	0.187204	0.425947	0.893241	1.74177	0.506822	0.190582	0.063606	0.271366
Bra001952	12.4883	8.38255	17.3858	4.86291	3.02508	3.21305	14.8914	22.1117	17.0301	7.07285	5.12874	7.13067
Bra001953	97.8229	117.514	116.994	598.943	544.777	553.756	141.803	98.1183	153.903	974.794	771.487	928.793
Bra001954	4.47746	2.15599	3.95827	3.30456	2.93221	3.96908	4.00291	3.02783	4.19426	11.1602	10.8679	6.70826
Bra001972	26.3742	18.0954	21.252	25.1327	26.2966	24.5104	49.9053	57.8292	60.279	35.0192	43.7131	41.5939
Bra001975	17.6963	21.7533	12.7102	83.2396	78.0522	51.1234	25.8097	26.3528	32.9606	131.795	134.241	134.715
Bra001976	1.02726	2.28799	1.72822	0.919118	0.907575	0.99371	1.14235	2.23007	1.22371	0.260985	0.261937	0.070143
Bra001982	57.5909	49.0246	48.8784	63.5042	63.5291	71.6979	55.011	55.9013	52.0633	80.2618	85.8553	83.3356
Bra001988	1.43071	2.66181	2.81338	0.407171	0.50094	0.32551	3.30821	4.39526	3.1634	0.813242	0.227	0.133738
Bra001995	26.2139	41.5084	31.0987	9.638	5.53	13.4335	7.58308	15.3225	12.6666	8.48663	7.45697	6.70982
Bra001996	2.49444	3.31947	2.42066	0.050192	0	0.021556	0.922625	1.90055	0.083974	0.046222	0.023258	0.124413
Bra001997	7.4254	4.34811	4.74497	11.0628	9.08594	7.56132	5.74678	6.00664	5.03458	6.12394	6.94983	9.52403
Bra002002	0.999667	3.97948	1.72076	17.0808	2.56418	3.95628	0.831249	1.27096	1.38629	14.0061	5.56647	9.03365
Bra002003	1.09338	1.2782	1.62135	4.36022	3.01503	2.66545	1.5844	1.7544	1.8602	6.87424	8.23311	5.36993
Bra002007	18.5773	14.1781	11.9975	2.5933	1.03642	2.83579	10.0902	10.2343	8.62573	2.38925	3.48911	3.77457
Bra002012	1.81014	1.78628	5.65394	13.5432	5.06509	12.4044	7.29408	10.3722	9.32583	18.7111	17.0248	10.8167
Bra002022	5.76904	4.60884	5.28348	8.4258	5.24549	7.7558	5.70393	5.73534	6.04479	11.1395	9.92927	9.59403
Bra002024	0.514122	0.260399	0.56665	2.61697	2.01675	1.84127	0.747046	0.281854	0.382395	1.60162	1.53851	2.22119
Bra002030	0.450824	0.286345	0.184734	1.14068	1.03997	0.819467	0.334852	0.405402	0.380007	1.0675	1.37928	1.50244
Bra002031	8.16596	6.84903	8.63902	42.2729	18.7017	17.2672	13.3398	11.9888	16.8235	22.8172	19.5264	21.6435
Bra002034	123.02	143.06	180.826	24.4369	40.8551	24.0087	87.8487	94.473	60.7127	37.0555	41.3065	41.8929
Bra002037	10.3247	11.2279	5.71119	18.4552	30.8309	21.2807	27.6511	49.4295	36.8854	23.8371	24.8756	20.7814
Bra002038	125.468	128.732	133.574	94.3405	97.395	112.893	164.174	175.743	229.176	272.896	204.155	244.68
Bra002039	0.779393	1.91325	1.05765	2.11816	1.49811	2.18453	0.437177	1.29625	1.17556	2.76505	1.28612	3.15654
Bra002049	33.9981	56.1358	43.6577	35.0388	38.1603	27.8769	14.1655	21.5065	17.0765	37.8973	28.8282	28.2849
Bra002053	1.50576	1.33683	1.2143	2.07973	2.33095	2.25875	1.57443	1.83913	1.08745	5.03485	3.27535	3.15028
Bra002061	53.1605	70.3224	65.4982	15.1611	21.2766	19.4856	52.8168	55.2514	59.2031	19.1912	19.4037	18.1299
Bra002063	0.282546	1.01596	0.757941	4.71965	3.00937	3.96917	2.02248	1.46313	1.20134	3.36573	3.68817	2.69803
Bra002069	1.01174	0.030335	1.19139	1.84016	1.51603	1.98879	1.25661	1.43548	1.71416	2.36903	0.072193	3.65679
Bra002071	15.6959	13.2164	13.9799	19.6187	19.5476	23.1735	16.2536	17.7523	18.5721	29.8461	26.0317	28.4803
Bra002072	6.72704	8.37187	6.28704	3.59876	1.55191	2.15786	6.16156	4.78247	4.74078	6.01183	7.39834	5.34609
Bra002073	11.0408	8.98972	9.10081	12.4839	9.35628	12.6269	11.3761	10.0828	10.4435	19.2864	14.4404	15.5349
Bra002076	0.126544	0	0	14.9916	9.48949	15.1485	0	0.226748	0	7.269	9.67493	3.7569
Bra002078	6.67411	7.05559	7.14006	75.4019	48.3334	60.7463	5.1285	4.71466	5.07084	59.8324	47.5166	44.0184
Bra002080	299.454	323.778	318.971	27.1193	42.629	44.3244	215.105	187.584	142.932	34.5199	29.1552	35.7924
Bra002084	9.29259	3.85717	8.45442	22.385	25.5697	22.6271	9.38454	8.66657	9.35154	27.6893	38.9871	29.662
Bra002090	0.022227	0.017155	0.012659	0.644748	0.404895	0.352971	7.55177	4.2708	2.65508	0	0.494388	0
Bra002096	7.41388	9.49115	8.95935	483.261	432.876	484.318	11.2367	11.3314	10.672	428.037	362.318	347.471
Bra002100	4.79436	5.3334	4.24467	7.85034	9.18663	8.34467	4.67752	10.5238	6.33401	7.05598	6.51846	9.64175
Bra002107	6.64698	5.77518	6.35609	0.43527	0.190107	0.360276	3.02193	5.46942	3.35106	0.249786	0.297417	0.050563
Bra002110	8.95083	9.21759	7.76869	44.4514	41.1879	38.7098	4.65901	6.05422	7.6715	32.5693	36.1859	33.9961
Bra002112	0.460844	0.65977	0.796717	4.76479	5.98786	5.52845	1.12099	1.16662	1.673	4.2531	5.73887	5.02781
Bra002133	46.8196	37.7733	49.1037	13.5979	8.57637	11.6159	31.7776	39.3162	39.0913	11.5878	10.3078	8.3978
Bra002139	67.0727	84.7118	66.1327	21.3616	29.797	24.3247	76.1637	102.665	85.7391	27.4175	28.7931	31.4285
Bra002140	12.4282	14.4796	12.9294	6.61919	4.13906	3.94319	16.3987	16.4223	15.6022	3.62125	3.1854	2.73517
Bra002148	5.86134	7.88661	5.16211	131.019	12.9789	22.5747	2.01232	4.11346	3.94037	34.1632	40.4198	15.6121
Bra002151	0.760195	2.45456	1.63586	7.21155	13.0064	13.8588	0.786137	4.28758	4.64897	15.6737	10.8833	15.3833
Bra002158	12.4596	10.6457	12.7699	21.7334	21.5186	20.0395	8.58054	8.27135	8.70793	16.3187	18.4819	20.5954
Bra002163	13.8437	15.9205	14.9573	3.52732	1.70888	2.30303	9.51336	10.4815	6.57836	2.73523	3.99938	3.39387
Bra002167	11.1674	10.9416	11.0819	30.1131	27.7937	21.4612	7.74098	10.5102	6.10373	22.9491	22.4674	28.0088
Bra002169	2.31378	1.0467	2.33964	1.51217	1.55327	0.591738	1.77466	2.20259	1.51022	0.524309	0.236882	0.422954
Bra002174	2.7488	1.17387	1.96701	14.3926	14.9055	13.1219	3.59544	1.62326	3.25981	15.3236	17.4261	13.4249
Bra002175	34.2141	47.108	39.1831	45.4022	30.829	37.6163	65.7155	58.0115	51.1466	57.5111	51.7179	37.9885
Bra002180	9.6518	17.0746	9.16175	0.763419	0.431702	0.841815	6.99366	7.85199	8.57404	0.125802	0.681847	1.66918
Bra002185	9.08472	9.7608	9.1652	1.17594	1.92003	1.15904	3.77029	4.94543	4.2822	2.5822	2.52143	1.42854
Bra002186	76.8549	77.9722	62.9623	82.8777	70.6255	99.1174	63.4564	66.805	53.2828	95.8883	92.5628	108.392
Bra002191	0.952471	0.708685	1.16689	1.39845	1.26415	1.3962	0.540987	0.631397	0.606226	4.07368	3.81896	2.44321
Bra002204	3.00906	2.79975	3.01754	0.155364	0	0.251632	0.061593	0.152942	0.120367	0.118376	0.544246	0.271455
Bra002207	18.1454	18.1105	19.6448	44.7734	39.5143	33.1507	11.5907	15.4508	14.4951	29.2924	29.1314	27.7917
Bra002209	25.2167	35.5925	21.031	1.34247	1.34217	1.24531	15.5772	23.6296	12.0018	2.05693	1.87648	2.78592
Bra002214	19.663	26.6614	22.8143	6.50957	15.6228	14.1801	31.33	51.0843	48.3195	19.6482	18.3296	23.4501
Bra002215	24.3016	17.592	20.9163	8.22385	6.68118	5.46027	17.7269	18.2485	17.8621	5.59169	6.27782	5.64361
Bra002216	1431.97	1321.72	1310.02	339.899	437.335	379.469	1580.96	1478.99	1316.99	468.325	430.359	457.517
Bra002218	13.2641	15.6206	12.3553	1.89078	2.74925	3.31035	13.2625	14.2511	10.5598	3.00316	3.49119	3.93697
Bra002223	49.4658	42.1651	46.4694	72.1298	68.5658	73.5055	55.9342	55.4227	54.9258	66.041	59.5771	56.3661
Bra002227	14.0845	13.7689	13.3496	22.0893	21.7339	19.9513	18.44	18.6107	17.5432	19.3022	22.317	21.0038
Bra002237	20.1108	22.279	21.4954	27.6094	29.0745	44.1158	30.3438	17.7842	30.255	47.4248	30.6671	26.0403
Bra002238	3.81138	6.20746	5.40175	0.463121	0.502184	0.505169	2.83563	2.85208	3.27286	0.640042	0.409267	0.202823
Bra002248	7.8803	16.41	19.3108	4.20471	6.47163	9.08149	15.5677	10.4608	16.5693	3.54286	5.69236	4.11936
Bra002257	12.3339	26.0615	8.63875	0	0	0	1.58604	5.2516	0.176208	0	0.077101	0.161266
Bra002258	45.5291	41.3426	37.6297	11.0768	14.8263	13.4258	28.6926	25.1127	21.3318	8.55429	10.4258	11.6428
Bra002259	45.0107	29.9971	33.5509	44.9851	40.4999	35.6986	31.6874	30.9919	28.0088	47.0821	49.0694	50.3825
Bra002264	1.44847	4.10677	1.72667	2.48538	2.66023	3.11634	4.17564	8.10302	8.63029	14.6872	11.7407	8.31736
Bra002267	0.803368	0.898623	0.457093	0.479797	0.386178	0.167312	0.223378	0.587179	0.239267	1.00219	1.23286	1.00897
Bra002268	0.722455	1.42265	0.362977	16.4915	4.90932	11.6925	2.14545	2.78887	2.99928	22.1955	17.6112	14.5322
Bra002273	21.2013	19.7166	16.8849	8.05276	6.77843	6.77126	22.4114	22.1499	21.3939	8.04572	8.46536	8.00426
Bra002274	6.38582	7.96703	7.6303	1.07529	1.42815	2.39904	8.69372	8.13804	8.96425	3.13759	3.59877	2.89557
Bra002279	57.7224	57.2229	63.1658	90.5809	90.2355	80.8451	52.0713	55.8519	58.854	90.475	94.9507	96.6741
Bra002280	239.358	211.13	151.379	45.8073	40.2967	39.387	82.4347	112.542	75.0626	43.2059	50.7387	43.8443
Bra002281	60.4727	38.7746	50.3193	59.3449	54.1636	42.5928	25.6403	27.0182	25.8508	38.7428	48.6738	47.5641
Bra002282	3.00794	1.22409	2.90743	0.500047	0.285828	0.340264	1.71314	2.12391	2.07504	0.350538	0.707078	0.485809
Bra002283	9.5448	8.43075	16.155	90.6042	85.9156	64.0808	15.0671	17.6806	23.627	75.6528	43.1595	53.933
Bra002284	0.082256	0.037351	0.943496	0.124002	0	0.001798	1.37118	1.99931	2.35401	0.554362	0.256714	1.24443
Bra002286	1.63375	4.09757	4.04318	5.64907	7.59479	7.71227	11.0536	12.2831	22.3907	10.1933	4.97384	14.1489
Bra002289	42.7975	48.5176	42.4361	69.4056	63.6622	61.3496	64.3436	56.0299	60.6192	96.291	86.9105	91.9534
Bra002305	6.59925	3.23085	6.37934	10.8767	7.74827	4.28181	1.33658	2.1684	1.58797	4.64207	6.6158	6.03748
Bra002307	64.5479	72.8172	65.4167	6.11263	11.2365	5.80465	56.9234	44.3471	36.4553	7.73841	6.06708	5.83562
Bra002312	63.3877	55.2317	56.9888	75.3165	99.3577	76.8884	75.0986	71.4737	75.9088	86.694	98.69	87.8469
Bra002314	10.7719	9.75322	10.7689	23.5415	22.0998	22.869	10.083	15.3117	15.0858	25.287	29.5479	31.1438
Bra002318	241.319	215.177	197.702	72.9865	87.6953	76.4665	236.832	253.872	219.303	78.4787	82.6361	84.2471
Bra002322	165.616	125.017	138.403	75.1508	49.7111	50.8671	381.662	372.227	444.067	76.1581	74.7475	84.2169
Bra002327	14.9999	16.6048	16.283	17.0709	14.5256	13.8728	10.2236	11.2872	11.2537	17.2912	16.8166	14.1833
Bra002332	168.868	295.659	200.96	60.3915	119.067	74.1333	118.85	219.395	167.734	218.831	182.48	176.461
Bra002334	1.58834	3.09596	3.08162	1.28067	0.996094	0.813479	1.91065	2.18026	1.62841	0.313033	0.199649	1.01621
Bra002336	32.6625	37.4862	25.172	87.2823	103.415	101.967	17.1108	19.0578	14.1995	91.6152	76.8859	78.6633
Bra002340	0.049501	0.15553	0.088232	0.415141	0.623408	0.67141	0.890021	0.971227	0.759124	0.108899	0.634255	0.920611
Bra002343	2.4425	5.00111	4.75193	3.79718	8.84219	3.28824	9.01582	13.7771	14.1971	20.0187	15.6981	18.3466
Bra002347	11.4773	10.0831	15.8225	1.51483	1.72556	2.67222	6.81015	8.48187	6.04651	2.10583	2.94472	2.42439
Bra002352	6.55956	5.25246	4.60082	0.317974	0.620164	0.317084	2.90512	3.42357	2.28656	0.471922	0.947784	1.29286
Bra002353	1.67162	2.62253	1.49297	0.370797	0.183015	0.308729	1.45321	1.98378	2.68845	1.04043	0.919133	1.31546
Bra002357	5.88939	6.15588	7.62437	0.684231	0.802219	1.37393	4.68102	5.72738	7.15271	2.66733	3.03368	2.42065
Bra002367	0.827435	2.22842	1.41452	1.09504	0.866021	5.23172	0.74837	0.711294	1.04555	4.63756	4.98149	4.90708
Bra002371	19.4322	14.1291	16.2622	1.29922	1.53008	0.980829	9.62379	11.778	8.96996	1.18222	1.57064	1.59673
Bra002373	8.47925	10.3797	6.99291	15.0907	17.6572	19.816	14.1231	10.7637	10.2558	20.2944	18.8842	20.5962
Bra002382	27.3076	34.5483	28.4924	47.0363	37.9788	92.8873	30.8602	34.3069	33.1329	80.1258	36.484	73.0742
Bra002397	26.9962	32.9349	33.2064	2.18008	5.35183	2.43727	18.6733	24.2087	18.6058	2.72203	2.32231	2.82282
Bra002398	4.51955	3.97291	3.50736	5.33136	7.54352	6.35719	3.85161	3.57265	2.90423	8.90776	7.41794	8.19809
Bra002400	101.648	133.301	86.9706	22.0754	28.7161	13.2873	59.119	103.994	97.1004	32.1486	21.9407	31.7571
Bra002401	0.130357	0.316253	0.389436	0.728121	0.280868	1.33579	0.124821	0.305578	0.187394	1.33953	0.912287	0.480611
Bra002403	7.65732	26.36	13.6183	0.586485	0.074444	0.893043	8.41696	14.191	10.373	0.487077	0.34545	0.991175
Bra002404	35.4035	47.9968	41.8919	0.434635	1.88119	0.800769	19.9715	28.3972	23.3997	2.05128	3.18377	2.90018
Bra002405	8.64733	4.69206	11.3773	17.0067	15.0954	14.9875	8.5286	13.1192	11.645	17.1972	16.2041	20.7558
Bra002407	12.8493	9.86036	10.5772	28.0817	25.4605	26.213	15.9958	14.0604	15.4894	25.1532	24.7873	21.5548
Bra002413	51.1458	28.3884	48.776	2.07981	0.926155	1.57806	15.2827	29.1766	24.9213	2.51811	2.05333	2.98011
Bra002415	33.6339	26.8483	31.8594	43.9632	38.9142	43.0786	30.511	35.4664	35.0154	35.6603	44.1072	47.5966
Bra002416	26.3793	39.6256	39.5465	6.22109	5.39689	4.23839	52.176	48.8602	51.0683	2.89057	2.21699	5.09482
Bra002419	0.145954	3.37552	1.32884	2.32915	3.65803	3.73002	4.55984	4.07874	5.38305	6.95154	4.35095	2.89941
Bra002422	40.1623	41.6202	18.1307	0.155288	0.525378	1.30343	5.81854	16.1721	2.8112	0	0	0.317492
Bra002425	15.8422	20.8181	15.6563	42.2539	39.4436	46.8162	18.2813	21.1243	23.4598	46.3757	45.9244	55.2549
Bra002426	19.6449	24.4544	23.5394	14.5037	15.3398	9.45899	7.94616	13.1313	3.6754	11.883	10.9021	13.0237
Bra002429	5.39293	4.25222	6.13822	13.0266	11.0895	9.70925	3.57214	8.08923	5.24896	9.70881	9.05875	13.844
Bra002440	4.67952	8.29794	5.32326	0	0	0.069583	2.66751	4.89154	0.933559	0.099472	0	0
Bra002441	1.42886	3.73284	1.04329	0	0	0	1.00171	5.21208	1.45811	0.063178	0.203136	0.038707
Bra002450	6.62014	4.80467	4.60351	0.248976	0.354041	0.611172	5.73457	4.82319	6.40018	1.42914	1.18832	1.02084
Bra002456	18.9014	17.2566	22.2011	2.63572	6.13502	3.40224	14.502	11.0132	13.2411	5.60796	6.40206	7.71556
Bra002458	13.7121	15.1996	14.4259	1.67525	3.14855	2.22455	5.96793	8.23673	6.6667	3.15566	2.4049	2.783
Bra002461	9.23209	8.12204	7.17027	11.2615	12.1344	14.2921	12.4043	7.27378	8.9366	13.0553	11.2231	11.4791
Bra002479	24.9586	30.0222	35.5922	7.53305	7.93494	11.0562	19.035	20.0476	12.2736	8.10243	10.001	12.1319
Bra002498	0.017354	0.082563	2.52725	1.28452	1.49899	0.868838	1.98606	2.37007	1.1647	0	0.627148	0.588379
Bra002503	3.77818	0.728712	1.07369	2.04147	1.79537	1.1818	0.234322	1.02134	1.22658	1.3239	2.15076	1.7685
Bra002504	34.0245	49.9866	36.138	2.70195	4.09296	2.14784	36.665	29.241	42.7158	1.19033	2.23824	3.75713
Bra002510	14.538	11.4483	14.8459	24.0821	21.0683	18.533	14.5667	12.1498	16.0742	19.0822	15.4306	17.6336
Bra002512	4.22065	3.0055	4.49194	14.975	18.5044	15.2417	1.50752	1.85633	1.29451	9.76826	13.1098	8.44488
Bra002516	3.72381	2.9602	8.14212	0.109714	0.070916	0.010202	0.123858	0.899301	1.14107	1.30348	0.574899	0.450773
Bra002517	1.80162	0.914769	2.03165	4.50062	4.36763	3.35261	1.07903	0.861085	1.2729	4.11585	4.61984	4.25174
Bra002519	151.295	92.616	124.512	152.455	178.458	181.407	142.531	145.111	136.535	240.342	230.053	230.48
Bra002524	21.3465	20.9329	28.8466	34.3373	30.4749	34.0929	24.7835	24.7447	30.6353	38.4698	44.4955	50.8857
Bra002528	247.435	234.77	191.973	746.32	912.911	841.094	90.3783	146.612	155.068	1026.51	864.624	1036.9
Bra002531	4.76899	6.2916	5.8637	1.45569	1.28072	0.962441	2.71013	3.11903	2.08136	0.358792	1.35351	0.651573
Bra002537	70.1764	122.08	91.5405	170.082	145.128	233.743	81.3847	81.6722	103.577	208.582	165.236	186.922
Bra002541	1.01124	0.487583	2.14774	0.04021	0.10709	0.024983	0.831016	0.819002	0.505169	0	0.048376	0.053642
Bra002566	19.0781	27.52	29.2523	34.7223	42.185	35.7662	24.5303	14.2185	20.4996	52.1522	39.8656	37.1501
Bra002569	9.97374	5.56831	8.33109	20.2137	21.7414	20.947	8.78612	6.52509	9.56476	25.062	24.0087	21.8512
Bra002572	2.45054	3.68851	3.39213	0	0.088819	0.277164	2.65554	2.42984	1.26844	0.186848	0.126055	0
Bra002582	3.11508	6.71987	6.68992	28.0475	31.8055	23.1218	4.8665	7.03943	4.36257	22.0714	19.2736	20.1414
Bra002583	3.84021	10.6046	5.52873	14.2713	8.7167	8.26147	3.71989	3.75558	2.56305	8.77695	6.49788	4.15217
Bra002594	2.17153	2.23659	2.92162	36.4218	16.2929	15.4044	21.6758	28.3455	31.5718	97.7543	98.0426	63.7722
Bra002595	1.29393	0.613743	1.476	2.91672	3.40028	2.76442	0.461586	0.383639	1.52066	2.86862	1.7751	2.3823
Bra002598	7.97322	8.16527	10.2202	1.7341	1.3597	1.27373	3.60532	3.8053	2.76424	0.83655	1.27347	1.09437
Bra002599	11.8537	10.5864	7.2028	6.65314	5.18842	4.94299	3.91101	5.72534	2.50834	6.21671	8.31912	5.88827
Bra002601	0.47078	0	0.056133	0.065464	0.296122	0	1.20535	1.73686	1.37318	2.60482	2.6973	3.60497
Bra002604	32.0504	30.7678	24.4005	10.6538	8.29817	11.7846	48.3829	38.9202	51.1394	23.075	27.3377	23.9786
Bra002607	14.367	12.3124	16.726	1.21006	1.59912	1.62605	8.16719	12.0331	9.31439	1.24721	3.43312	2.18844
Bra002608	27.6415	22.5527	32.5798	2.0625	2.92459	2.07668	31.8101	31.2095	31.8607	2.76678	3.51539	4.66049
Bra002627	0.943883	0.816837	3.105	14.8597	13.1846	13.6249	0.820196	2.03617	1.72486	12.4989	8.17272	11.6885
Bra002629	19.192	22.8545	22.1161	271.989	248.804	227.131	14.8948	26.2042	25.4828	131.775	114.626	165.669
Bra002633	8.08358	7.02772	7.26849	1.19664	1.06218	2.25473	3.19537	5.75297	2.90785	1.24806	1.21308	0.754645
Bra002638	7.09923	7.86734	8.4865	2.04845	2.2375	2.26949	9.40153	9.56933	10.0758	2.02782	2.43425	3.02626
Bra002645	110.713	90.6627	82.5872	28.9307	24.3787	28.8286	85.8721	91.3105	70.8274	31.3828	40.8312	33.5497
Bra002646	2.52378	1.84187	1.28699	0.124998	0.263432	0.113211	1.56439	1.34261	0.563173	0.258889	0.552048	0.475533
Bra002652	367.464	207.817	288.138	449.676	434.028	361.637	187.3	306.072	278.717	331.225	396.596	400.018
Bra002653	8.42047	8.19702	11.9003	0.507618	0	0.562258	14.3708	9.9646	5.544	0.253262	0.050962	0.045283
Bra002655	90.4427	98.0097	77.5268	0.04364	0.089944	0.056223	41.5141	64.2659	39.6291	0.056096	0.079296	0.09075
Bra002656	14.977	14.0299	14.9463	35.3567	30.3077	33.391	10.8047	13.2936	9.94124	27.1447	31.508	29.954
Bra002658	26.2689	23.5314	21.568	5.6156	5.00073	4.4901	22.5147	27.6149	26.2115	9.82928	8.90788	8.14917
Bra002664	11.3602	5.61339	10.81	3.35562	3.39179	4.10452	8.18851	7.99581	8.69218	3.73035	2.47465	2.90175
Bra002665	14.3362	8.61589	10.4398	0.594142	3.20609	0.933433	5.94304	14.6022	8.97736	1.30356	3.86835	1.6661
Bra002667	22.1529	14.3076	15.406	13.5246	17.2463	20.6681	6.82018	9.81753	8.71758	13.6013	18.3233	15.4896
Bra002668	24.5078	25.9036	23.3751	35.5946	38.3902	46.0447	17.4477	18.0047	16.5551	40.7688	40.4236	35.444
Bra002674	23.2847	14.7499	22.7195	779.59	798.262	740.93	41.0254	22.3347	42.5138	784.424	611.155	722.499
Bra002682	5.7685	3.34537	4.88777	0.503413	0.675731	0.224418	1.73734	1.25076	0.813273	0.213261	0.637501	0.397027
Bra002683	17.4708	10.248	16.7597	22.4977	23.9266	22.3783	17.6166	20.1475	23.2338	24.1245	28.2757	21.8032
Bra002685	16.2022	12.6835	14.513	5.3075	4.49096	5.96355	22.4491	29.2347	32.133	12.6541	10.5325	9.61157
Bra002686	29.6214	28.5949	25.0151	19.2077	14.1743	15.6004	57.1894	52.8957	54.2827	44.8078	36.5382	33.6892
Bra002687	4.75796	4.45579	6.09555	1.76874	2.31664	2.14356	5.26303	9.16179	6.0583	1.94878	2.91902	1.68061
Bra002692	1.99488	1.23426	4.38026	0	0.172487	0.775605	1.28764	0.699517	0.533245	0.186241	0.128096	0.118951
Bra002697	2.13249	2.42045	2.31305	0.407315	0.121075	0.63054	2.78977	4.21086	1.71375	0.061402	0.121246	0
Bra002701	6.36295	5.784	5.3682	0.681233	1.56191	4.07773	0.587802	1.20318	0.279009	0.166712	0.010932	0.033182
Bra002705	3.88915	36.3942	30.4149	0.860846	3.24192	2.25674	124.291	85.8411	160.177	3.07624	2.74446	3.29738
Bra002707	41.6114	76.354	30.7452	3.27923	4.08281	2.4581	129.306	134.266	187.651	3.5735	3.70424	0.090815
Bra002709	128.2	145.25	166.78	890.533	859.352	714.286	157.133	173.078	179.23	722.74	734.151	782.393
Bra002715	3.39378	2.29656	2.35875	0.714656	0.652363	0.477134	0.755323	1.18539	0.697458	0.834445	0.509087	0.411194
Bra002718	12.0024	21.6812	16.1286	69.8908	107.635	44.1935	17.8226	16.2994	22.5737	66.7648	53.8509	78.4263
Bra002719	2.43887	3.30982	2.55272	13.4093	35.416	17.3043	4.60955	2.64108	4.39342	25.6939	8.84088	16.3217
Bra002725	13.9472	1.65998	4.38049	2.12367	1.56061	0.789198	3.73425	4.11225	5.31591	1.0706	0.883247	0.473533
Bra002736	21.6207	20.6859	24.5806	5.60432	6.22902	6.2283	18.9118	18.6205	16.1185	2.91893	3.28993	7.5252
Bra002737	34.9429	28.4214	31.6192	5.50263	6.60119	6.12461	24.0821	22.2947	19.4152	4.88826	6.08189	6.11189
Bra002738	10.3544	12.5741	6.68054	4.08284	5.80917	5.25346	7.95596	7.9851	7.18758	2.3727	1.47889	1.5424
Bra002743	28.2619	25.3438	26.4886	7.41297	7.18087	7.70285	32.5552	31.4473	31.2608	5.40159	7.58193	6.89353
Bra002744	0.164194	11.6918	0.150011	11.7979	0.180882	10.9546	14.2783	15.1576	16.4247	10.7407	12.1305	10.7835
Bra002757	6.14046	6.66056	7.57244	1.28274	1.17863	1.40172	6.98435	6.45036	7.85947	1.04858	2.14058	1.06236
Bra002758	29.6762	43.6766	41.5279	1.98159	2.94798	4.35518	19.5201	16.8922	12.8314	2.55762	4.80864	4.63232
Bra002762	1.0258	2.91688	2.55991	59.689	55.6545	48.1219	5.94807	5.98636	7.48907	80.2867	73.605	61.4974
Bra002766	23.8488	22.0369	24.165	84.0053	64.19	55.8409	55.9886	73.729	78.8076	146.807	146.953	129.031
Bra002774	14.6972	15.261	15.4627	2.36308	2.11977	4.41831	10.4096	10.6954	13.2999	1.83471	4.18925	3.29897
Bra002775	3.82088	17.7638	6.40185	1.20045	0.753622	1.28845	6.47561	5.97187	5.92734	0.939825	0.740975	1.99969
Bra002779	6.79833	7.18491	5.89931	0.620963	0.978724	1.05288	8.69683	7.66216	5.81321	1.74578	2.42082	1.75934
Bra002782	28.5625	42.4127	23.34	4.29384	7.43942	12.3615	3.43143	14.82	5.1291	9.59582	8.42524	11.2487
Bra002784	0.692692	0	0.773553	0.161514	1.73118	2.07935	3.63695	3.20386	3.31724	2.59799	5.15793	2.25134
Bra002785	22.357	23.6938	22.132	31.6301	29.7744	35.0045	22.784	26.2191	23.4322	29.4034	30.4855	26.7167
Bra002786	5.08941	11.2619	6.55328	3.06053	1.91669	3.92198	5.15644	9.90387	6.93124	1.22975	2.76546	2.11197
Bra002787	1.72659	12.5393	4.15323	19.1464	27.3708	63.5635	3.72701	0.39203	1.85144	10.8641	7.07137	12.902
Bra002798	59.3819	47.8794	53.8074	94.6083	61.9388	76.643	36.6833	62.0841	44.1916	46.2917	70.0373	94.5648
Bra002800	10.6496	9.79859	11.1017	2.96814	0.843113	1.32786	6.95668	12.6931	8.30289	3.12998	4.86456	3.87779
Bra002805	7.44925	8.53059	7.89804	0.658072	0.632673	1.60442	6.54698	6.62377	5.79662	0.322304	0.518363	1.58098
Bra002806	0.330763	0.470908	0.11304	1.45611	2.85293	2.81346	0.30159	0.17253	0.294421	0.830509	1.14942	1.27259
Bra002809	17.1528	15.9432	17.4034	0.161064	0.267424	0.340292	6.44876	6.77975	4.65659	0.192594	0.330465	0.414923
Bra002812	0.613082	0.240206	0.821898	0	0	0.084477	4.07893	4.44365	3.57762	0.14163	0.042616	0.073959
Bra002822	10.7298	12.1446	10.4515	215.987	146.066	180.396	12.6299	13.8306	19.6332	146.069	122.111	143.926
Bra002827	10.8981	9.90256	14.5183	2.56952	2.38003	2.71124	9.35741	11.4678	8.01602	3.43739	4.01378	4.87151
Bra002831	0.780275	6.13589	4.26148	0	0	0.750629	9.14986	6.51998	6.04584	0.770509	0.361726	0.000185
Bra002833	2.41608	2.76191	2.63071	0.331065	0	0.032921	2.11292	4.21811	3.34677	0.080932	0.053878	0.104366
Bra002834	2.32731	1.13424	1.26262	0.180138	0.137077	0.422073	1.31421	2.15639	1.59461	0.050298	0.267923	0.160521
Bra002840	20.7225	10.1992	27.5896	4.69916	2.09088	5.85094	16.919	18.472	22.8795	1.91236	1.95842	2.41148
Bra002841	4.42818	4.97203	5.02798	13.567	8.30575	11.5532	5.39362	5.52023	6.39461	14.6076	9.12322	9.42978
Bra002842	10.2514	10.0921	17.1285	20.1825	20.322	25.537	11.5013	13.4363	10.2399	21.5155	23.2667	22.9159
Bra002843	10.0007	12.2897	10.1939	13.8341	15.6168	22.5888	6.6331	7.95806	8.3864	23.4336	32.1066	21.4511
Bra002845	13.2821	12.3921	12.7209	3.5407	3.95114	3.48404	14.0762	15.4156	13.2926	3.48974	4.28979	3.83498
Bra002846	1.78312	1.20749	1.85782	0.291797	0.277035	0.029288	1.14475	1.59807	0.294733	0.650499	0.042463	0.123508
Bra002848	4.75317	1.80777	4.09429	14.2487	12.1072	9.26552	3.02595	2.21561	3.51267	10.9869	13.6004	16.042
Bra002849	10.6817	7.75877	6.27279	0.767705	0.690483	1.23941	3.18086	5.47252	2.71017	0.644731	0.32034	0.771482
Bra002855	1.79283	3.02473	1.82838	2.2234	1.68192	2.1615	0.532591	1.30516	0.90955	1.56393	1.78297	2.31067
Bra002856	3.88654	6.30644	4.99887	26.1044	25.1368	29.2845	8.71246	5.98847	7.26031	25.4306	26.583	19.881
Bra002861	63.7788	73.4896	65.8432	176.744	172.954	162.158	69.8321	64.8229	70.4775	143.225	130.73	131.475
Bra002867	15.6805	11.722	17.2257	51.5492	46.5358	40.0965	11.7794	17.3276	17.723	39.5234	42.863	46.1344
Bra002878	43.647	40.157	25.8387	1.82039	1.18006	0.964164	14.9362	18.7671	6.58355	1.90681	1.40612	1.68208
Bra002880	20.8559	18.2169	22.1228	33.3133	23.6349	29.5767	15.3184	19.1612	22.2645	28.8806	27.2737	33.8586
Bra002883	4.35447	3.77954	6.70157	8.55088	13.6076	10.8278	7.77257	6.4802	7.84502	5.26009	11.9427	8.5834
Bra002896	10.2053	8.931	9.02491	0.848046	0.26381	0.626073	6.06341	5.14425	4.48991	0.103078	1.11089	1.10646
Bra002898	6.25454	3.70968	5.26325	0.437391	0.314555	0.821969	4.07002	2.41091	2.40367	0.776815	0.755007	0.392091
Bra002899	127.716	198.2	167.233	13.7218	18.5049	22.2391	184.259	216.392	180.093	23.9099	24.7028	25.5759
Bra002901	1.34399	3.88489	1.70425	0.44312	1.25018	1.59972	2.7976	1.05428	2.25748	0.237938	0.60505	0.149576
Bra002902	3.12392	7.01839	2.68399	0.456415	1.42106	1.81973	3.89682	1.98492	2.97832	0.382673	0.025981	0.15714
Bra002908	0.734001	0.349697	0.567141	0.057639	0.041066	0.051144	0.225521	0.502268	0.17667	0.064858	0.150014	0.031029
Bra002913	0	0	0	0	0	0	0	0	0.102222	3.1659	1.75836	2.11283
Bra002918	10.4988	5.88806	7.60639	7.34505	5.16723	4.23698	2.43461	6.02481	4.54153	8.06454	7.50829	8.20004
Bra002925	12.5775	7.41754	10.2701	19.6128	14.4974	12.9363	8.38504	12.3874	8.35303	16.249	14.3736	19.2393
Bra002927	1.73496	1.45328	6.49508	81.0985	91.0198	85.1404	1.58846	1.92096	1.60752	83.6999	84.2275	43.658
Bra002940	20.6476	32.5405	25.3941	7.1156	6.96953	6.79022	9.11328	13.4898	12.339	5.08252	6.056	7.57801
Bra002944	75.761	92.4799	78.6424	179.359	221.934	219.856	88.8432	104.276	93.7804	230.959	205.616	190.824
Bra002945	9.48769	9.27181	12.6116	26.3344	28.0992	32.7524	8.29334	8.9184	10.0924	28.3557	22.5687	23.0919
Bra002946	11.5449	7.36459	10.1881	37.1235	35.5052	34.4055	8.38259	9.87126	10.6326	31.186	30.7432	33.9323
Bra002953	9.64165	9.97829	12.0703	0.417041	0.255412	0.484223	7.62146	11.6525	9.2642	0.852125	1.4069	2.09662
Bra002957	61.5562	39.1582	92.731	326.786	395.268	318.982	167.976	106.506	139.651	387.565	463.5	473.053
Bra002958	2.07655	1.72491	2.6273	0.168352	1.14356	1.27062	2.78662	6.91558	4.09542	0.361008	0.084852	0.19589
Bra002960	5.30672	8.03836	7.30728	7.05142	6.17741	8.32389	11.638	7.01739	7.09164	12.7751	14.2979	15.5329
Bra002964	63.8547	57.322	65.0268	83.8922	91.1186	74.5491	52.8017	54.7093	53.1139	73.0835	70.488	72.3595
Bra002965	17.4287	20.8684	17.3688	2.79267	2.7109	3.24498	5.87012	9.91117	3.5705	2.04329	2.02217	2.1734
Bra002969	5.8649	6.14264	5.42083	27.8698	20.6898	22.2874	5.44478	6.45756	7.73631	29.431	24.8569	23.3158
Bra002974	4.82331	9.97916	6.21767	0.459775	0.971498	1.35757	4.67639	4.21057	2.81168	1.10982	1.58323	1.30908
Bra002975	10.4309	47.6861	21.9049	7.51523	16.9875	11.4721	25.9905	28.0187	31.4584	10.3015	6.7535	12.3163
Bra002976	5.47874	7.75156	7.00454	14.0234	16.1047	11.9073	5.68875	5.06359	4.49815	10.4226	12.8213	11.4093
Bra002980	7.61021	6.22997	6.51581	1.01724	0.981448	0.572214	2.12119	3.23185	0.647826	0.512806	1.47853	1.93541
Bra002982	80.8402	118.279	109.992	25.9245	32.4841	34.1652	67.2115	76.7477	56.0124	14.5144	17.549	21.6666
Bra002984	234.851	378.264	232.706	68.5654	97.8144	79.9467	140.995	165.591	167.255	71.5261	43.1704	101.357
Bra002986	18.3822	16.7959	14.198	28.86	21.6977	22.9922	20.3058	13.6011	19.5485	21.8015	18.9632	16.2628
Bra002999	16.6072	17.8689	31.2342	1.10071	1.60919	1.3655	30.231	42.5141	42.0166	3.4279	2.14769	3.1588
Bra003000	9.34433	7.58897	9.41998	13.5567	15.7323	12.5116	5.04708	6.60738	6.70747	10.8445	13.6563	13.58
Bra003007	8.98169	15.2578	15.4458	10.1145	6.42102	6.5241	9.71984	11.3846	6.91894	1.99162	2.56484	1.46542
Bra003009	4.12195	4.62254	2.23402	84.6867	60.2099	43.4053	2.86085	1.34169	0.457524	55.8105	51.7634	52.2734
Bra003010	7.93995	6.34321	4.47813	4.3646	1.01544	3.02323	9.31411	9.06275	6.84649	0.693192	0.718199	1.5546
Bra003011	7.00609	5.16329	6.79662	1.57815	1.02754	2.166	6.74607	5.32163	7.57168	1.28185	2.60542	1.31963
Bra003013	14.973	18.2666	15.292	2.77806	2.03388	3.11229	13.6645	15.0366	14.168	3.1085	2.68296	2.79946
Bra003014	10.2689	22.2159	18.3992	2.64708	2.16768	2.39479	4.39303	5.0527	2.55497	1.20708	3.11643	1.53047
Bra003018	0.426871	0.10211	0.15452	0.787708	0	0.089739	2.44514	6.18308	5.03796	0.599583	0.615271	0.326609
Bra003020	0	0	0	0	0	0	0	0	0.072907	2.43956	3.52793	2.73974
Bra003024	87.2343	94.6264	82.0508	27.0927	26.1488	26.4883	87.4751	82.4858	92.6132	24.0663	30.4383	31.3352
Bra003026	3.98691	3.08307	5.9389	1.8859	2.12204	1.79799	2.51823	2.18641	2.25806	3.7808	3.67636	3.19407
Bra003027	44.416	37.2853	30.3555	21.599	26.0996	26.053	219.893	109.777	201.621	43.0875	50.3658	37.5753
Bra003031	1.48722	17.6562	9.47548	5.2415	2.57051	3.39189	23.1498	18.1177	17.252	1.51531	1.15382	2.43099
Bra003032	8.28306	12.9288	10.9563	3.91564	1.85904	2.19186	11.0085	17.301	15.0966	6.94585	7.73112	5.96505
Bra003039	29.592	27.507	26.6737	1.91924	0.178116	1.15755	6.2222	17.9251	7.69746	1.14563	1.13888	0.841916
Bra003046	60.1533	68.6689	59.6378	120.536	121.947	101.776	54.7443	60.9962	67.4283	126.95	140.526	104.859
Bra003052	6.60987	6.25122	5.68022	7.73705	6.29967	8.63104	5.61156	4.54439	5.45653	7.68214	6.6968	10.1597
Bra003053	1.20141	3.04374	2.44338	2.81038	4.94583	5.90464	4.2401	4.2449	7.86663	9.1364	8.09981	10.5999
Bra003062	106.128	132.612	131.197	41.9462	27.4193	43.9592	186.972	133.09	154.982	55.3644	55.2818	65.9144
Bra003076	5.07789	5.76156	4.68014	2.05661	0.652102	2.08456	6.55141	6.62113	3.44804	1.13303	1.47683	1.28144
Bra003077	8.52187	8.33198	12.3125	0.782854	0.487389	0.363413	8.09506	8.33346	4.42485	0.865967	0.725078	0.20504
Bra003091	56.2857	51.5602	47.4544	126.764	133.926	112.194	53.2725	54.8034	55.597	118.701	118.31	129.408
Bra003094	4.45261	3.85406	3.76808	6.40472	6.25757	6.82185	3.15048	3.59102	3.22249	1.78835	6.84344	4.25687
Bra003095	22.3239	17.2738	28.897	2.53187	1.14365	8.44459	16.6351	12.4237	16.2179	2.17364	3.1768	3.5218
Bra003102	0.520902	0.720816	0.831818	0.033502	0	0.167686	0.323501	0.703664	0.624569	0.13811	0.181854	0.074135
Bra003106	6.10638	8.89707	7.7617	0.824725	0.683474	0.794776	3.48216	5.00408	2.40531	0.86293	0.95147	0.438394
Bra003114	3.63675	3.99124	4.1554	0.237307	2.02106	0.175983	4.9603	0	0.698178	0.013607	0.212191	0.651429
Bra003117	9.80395	11.6616	9.28304	55.3897	53.098	65.7036	12.5034	10.3384	10.7922	50.3034	50.2374	43.4066
Bra003120	0.927402	0.32079	0.57624	2.61691	1.74572	1.48482	0.104562	0.453302	0.583955	1.46597	2.16171	2.49801
Bra003123	0.52856	1.27541	0.469267	0.372224	0.287541	0.857747	0.901626	2.35202	2.64643	2.71202	1.90386	2.5135
Bra003133	31.1247	28.215	28.2626	10.2283	8.74827	9.55236	24.0197	29.619	22.1912	13.9242	11.432	10.079
Bra003135	2.19807	2.22594	2.28276	0.219356	0.092605	0.135735	1.45159	1.73631	1.40931	0.320806	0.13183	0.167308
Bra003136	13.4683	14.2943	12.8207	24.1509	34.4283	30.6235	14.0799	14.0089	19.1904	23.4627	25.6063	30.7398
Bra003139	46.8301	36.6749	45.5878	87.6904	89.9825	80.6472	49.0134	51.92	46.5841	88.9168	89.235	95.2282
Bra003143	17.7479	21.6792	18.6708	1.91565	2.14447	1.60044	14.2144	18.4977	15.7997	1.83654	3.14249	2.39369
Bra003153	0.179812	0	0.032909	15.1652	9.31806	8.73536	0	0	0.314649	7.86093	6.84186	10.658
Bra003154	0.134071	0.050363	0.079407	11.1194	8.23406	6.13258	0.024505	0.171941	0.293163	4.89446	6.21035	7.65848
Bra003160	34.7884	31.35	32.9594	4.23021	5.14391	4.37011	24.366	26.2315	21.3884	5.69851	8.29065	6.96527
Bra003161	1.03676	0.500664	3.05902	0.453525	0.471639	0.482935	2.27379	1.46757	3.70588	9.40531	17.4807	6.94993
Bra003164	1.38414	2.09845	1.38866	2.6341	5.14541	2.78805	0.985596	0.737013	1.41255	4.19823	6.06653	4.99036
Bra003165	0.490846	2.66988	3.11501	1.13186	1.82317	0.498908	7.33455	11.2527	5.514	2.61875	3.85528	1.9604
Bra003169	15.4496	12.4919	12.628	0.631172	0.691766	0.499255	6.59184	7.07423	5.17457	0.962628	0.418292	0.846069
Bra003171	22.0246	21.7116	24.8194	3.5508	3.12666	4.08805	16.2332	15.9269	12.4889	4.43406	6.55946	4.98811
Bra003176	13.1766	11.0735	12.6205	1.59686	2.55171	4.11615	7.65087	14.2644	9.96721	2.06717	2.83508	3.48913
Bra003181	26.1896	29.1942	31.0454	41.4662	41.0898	39.4353	30.2366	29.398	26.3216	44.1258	42.0155	39.6209
Bra003184	0.958364	1.69117	1.38515	0.356499	0.370293	0.317335	3.31247	4.28885	3.18183	0.66924	0.501519	0.292428
Bra003187	55.4557	47.7639	60.1387	20.8749	14.2164	15.5179	38.3266	51.7814	56.9287	15.2866	17.4491	16.7987
Bra003191	4.45556	3.47724	4.11174	3.57989	3.34361	6.61414	8.90181	8.95867	11.5536	15.5313	13.133	10.5988
Bra003193	3.15392	4.17792	3.8896	0.832671	0.872337	0.896621	2.86593	3.30861	3.01088	1.42738	1.39059	0.579005
Bra003196	3.21318	7.30923	5.6486	6.37716	3.24305	2.74016	1.6502	4.63553	4.59076	13.2781	12.3441	28.8084
Bra003199	51.0649	49.0743	44.2275	13.2266	13.5061	20.2009	48.338	50.1369	50.3478	21.8746	21.2659	20.083
Bra003200	7.00432	5.62644	4.08423	1.28808	0.572505	1.12313	3.19555	5.60037	1.99601	4.57455	2.50358	4.42982
Bra003201	1.66934	1.21057	1.35584	0.173458	0.048495	0.056479	0.449867	0.585845	0.66546	0.136101	0.06622	0.14622
Bra003204	12.8713	10.1056	9.65234	14.7417	16.2336	15.6756	14.3821	13.0932	14.5947	13.6966	15.9559	15.9138
Bra003212	16.3137	19.0604	17.2737	81.1457	79.5865	62.507	8.38817	16.4665	8.54818	114.157	92.2734	98.6079
Bra003219	1.03453	1.68051	0.924628	10.3413	5.01261	3.88178	1.88055	1.007	1.05048	5.69837	5.73	5.44935
Bra003222	1.62243	2.64648	2.88535	13.2098	3.42502	14.954	7.28674	3.77736	5.34301	14.7846	18.2285	9.40179
Bra003226	11.4775	14.4135	21.1263	59.4846	49.2234	57.816	13.2913	12.8941	9.46053	89.002	98.0165	99.4606
Bra003235	7.86484	6.58877	7.05571	13.0738	13.5722	9.06685	10.3906	10.5768	9.40443	12.6649	9.62868	11.7301
Bra003237	74.1486	54.7388	65.4865	85.6275	88.045	82.2838	57.4382	75.7541	61.5208	86.7607	103.687	111.058
Bra003240	2.299	2.1865	2.94108	1.09563	1.23249	0.925594	3.84856	2.15164	3.31017	0.823813	0.724728	0.798288
Bra003241	22.823	24.5382	26.3373	30.6037	40.0723	32.6868	33.3739	28.4425	26.4305	38.423	39.3476	43.7891
Bra003242	3.51003	5.79657	4.73318	1.46516	0.554263	0.585893	2.93712	4.53098	2.94772	0.367346	1.20328	0.956963
Bra003248	0.777469	0.771659	0.830818	0	0	0	0.997913	0.618756	0.706171	0	0.036441	0.061029
Bra003250	13.4512	15.2121	12.8373	51.1904	41.3095	42.7313	11.4845	13.7237	11.512	39.7324	23.961	35.2383
Bra003251	71.5817	76.7152	33.0151	0.376218	0.419491	0.264756	45.7995	67.2361	42.2606	0.385869	147.494	0.421692
Bra003257	38.9692	33.058	39.7052	14.1035	11.1701	10.5499	38.9788	36.7601	28.8807	15.7258	13.9707	16.0029
Bra003263	6.449	3.81847	6.67805	65.7907	60.9516	33.4577	15.4226	16.7159	21.2472	69.3677	83.5952	96.7872
Bra003267	10.3533	10.0221	11.0319	41.4167	21.6844	31.9913	10.7862	11.8309	13.4542	10.3141	13.9827	21.7891
Bra003270	31.8857	20.7495	31.0816	112.721	97.7283	98.5961	22.1996	39.0543	38.0704	108.932	131.999	136.384
Bra003273	17.6894	20.0742	30.154	1.28334	0.685982	0.926679	10.6028	25.6841	13.0093	3.70658	1.01775	0.574435
Bra003281	0.424494	0.077761	0.439416	5.53289	2.38662	3.63614	0.017153	0	0.024647	1.11339	0.433892	0.682226
Bra003289	5.2579	4.1826	4.591	2.23668	1.76192	1.76244	3.24037	3.98401	3.29687	1.11199	1.23955	1.54166
Bra003295	5.58411	4.78291	4.12726	0.623974	1.26393	0.494836	3.39669	3.57762	2.702	0.292105	1.13657	0.624389
Bra003299	1.04206	1.49471	0.613822	4.62995	2.1185	3.89225	0.461559	0.645941	1.19625	2.21831	2.00879	2.66497
Bra003306	48.4047	53.0562	55.6863	208.224	176.137	135.102	32.9602	35.151	37.7843	72.8462	76.2912	87.3946
Bra003311	9.33945	10.1288	9.52303	19.5528	22.5209	19.8443	4.74517	7.25228	5.65289	20.9251	21.8861	18.9438
Bra003321	4.30796	3.0045	4.65166	0.57375	0.475906	0.730166	4.46433	3.63845	3.5688	0.458638	0.79	0.47061
Bra003325	12.2839	11.3861	9.63405	4.56488	6.15191	4.2327	11.8057	12.3327	10.1688	3.92084	2.5304	2.52631
Bra003329	1.78038	3.83451	2.2603	0.372526	0.443357	0.018453	3.94065	1.17393	2.27503	2.16311	1.72664	0.438971
Bra003332	3.02677	4.92484	2.25202	0.45963	0.244707	0.598741	1.73428	2.10896	1.7489	0.335295	0.62396	0.496535
Bra003341	13.0246	12.9077	15.2349	19.0278	19.8083	22.3168	12.8092	13.9982	16.6897	25.6482	25.5774	27.3803
Bra003342	9.54915	9.35797	8.06095	3.0373	2.81565	2.4999	7.87787	8.41282	7.24121	2.82479	3.90829	2.91282
Bra003343	37.0097	31.3694	35.0667	54.7693	56.2431	56.2879	35.6375	34.2776	35.0327	54.3255	59.4349	54.7817
Bra003347	3.66974	3.40359	2.21304	1.36437	1.06981	0.503682	3.43587	4.21067	2.51495	0.529977	0.509241	1.55493
Bra003349	15.7156	10.3065	9.77201	49.6801	46.1127	47.2679	6.57526	8.74534	9.89781	26.6214	36.3601	36.8391
Bra003350	8.86593	8.3753	8.82378	2.70385	2.19817	1.58675	6.39809	6.32203	4.64772	2.1347	3.80182	2.20812
Bra003357	4.52604	5.38347	5.75763	27.0403	34.6887	23.1264	4.02303	4.96854	6.46249	25.789	30.1881	22.6833
Bra003363	2.73268	2.94104	3.79587	5.92417	4.89889	5.36302	2.1749	2.21344	1.49463	5.63081	4.04184	3.98074
Bra003364	28.9124	29.608	27.6032	6.12179	5.24986	7.0209	34.0598	31.1207	31.3985	10.3466	8.42459	9.42883
Bra003365	10.5317	12.5835	8.64807	2.67428	2.01343	2.2424	5.82075	8.1606	6.62725	2.43022	2.85434	2.97975
Bra003373	11.4547	7.27221	9.82271	31.1126	30.2093	21.7555	6.37732	6.49125	8.78876	18.2717	12.7297	17.4871
Bra003377	3.47554	3.4948	3.06059	5.56522	7.43815	8.41279	3.46859	2.11524	4.10151	7.89157	6.43473	6.52786
Bra003384	11.0829	12.9983	15.4629	19.7396	16.3963	19.9486	10.1198	11.3792	10.0203	17.8705	14.2385	15.0001
Bra003387	9.61261	10.3223	6.20925	3.81248	3.34274	2.44675	16.331	15.8824	18.5213	10.6997	8.97209	11.9848
Bra003388	15.752	14.0194	17.5788	4.93011	4.61752	4.35921	15.5458	12.6278	16.154	6.24493	7.3305	7.13752
Bra003389	6.78128	9.33203	7.59129	1.19091	1.33706	1.53433	7.51367	7.13087	8.88122	2.6177	2.31171	2.94886
Bra003396	0.134419	0.013727	0.063421	14.4278	4.15322	6.42096	0.206371	0.223789	0.246427	5.82556	5.8475	3.33501
Bra003398	23.6926	19.9573	21.4601	56.5401	58.2623	45.6406	17.8227	19.2341	16.232	45.9082	40.7904	38.6304
Bra003401	0.201782	7.33182	0.720188	4.28028	4.94251	7.82375	0.142919	0.398327	0.610025	1.39449	1.18741	2.24041
Bra003402	8.85576	14.1669	15.0943	2.66135	1.5184	2.78511	6.19347	11.9217	7.79755	1.40968	3.54035	3.81916
Bra003406	100.775	89.2102	81.859	218.607	184.74	159.902	83.381	131.931	89.1838	156.622	178.728	220.695
Bra003409	8.09467	8.67644	7.93693	0.871502	1.30124	1.40977	8.71428	8.03665	6.99199	2.51712	2.45235	2.01101
Bra003411	3.80827	3.85643	5.66509	0.602048	0.204192	0.296332	3.64826	6.49887	1.80111	0.258824	0.585071	0.293847
Bra003416	18.3099	14.3666	16.0515	24.5186	26.7182	26.6469	20.872	15.7645	17.9227	27.4108	29.9524	31.0478
Bra003418	8.18121	9.46739	5.9235	37.0323	29.0318	22.8815	14.3842	9.56986	9.34043	34.3774	22.3297	33.6512
Bra003419	3.44984	7.2995	1.97101	0.346814	0.526763	0.230245	2.60995	4.49539	1.97271	0.040436	0.303629	0.791763
Bra003427	20.4901	14.5287	17.7478	11.6418	10.7379	12.9679	12.8869	23.2321	10.1408	20.8831	26.3857	28.6912
Bra003430	3.09457	5.13932	3.80793	1.67731	2.44594	2.25489	4.83084	7.18425	5.56336	2.25042	1.54036	2.08842
Bra003431	22.8492	26.8129	23.098	0.291529	0	0	9.81284	16.99	11.7809	0	0.218415	0.369313
Bra003433	12.2389	13.5941	13.8835	3.86952	4.57026	3.9971	13.7077	13.2364	14.2256	4.83463	4.36776	4.52059
Bra003434	38.7789	39.4552	38.1918	78.2198	84.5566	81.4418	48.8926	45.7148	42.3952	77.9212	86.0091	84.0368
Bra003435	44.6829	61.7682	44.9869	70.2635	71.4783	68.8139	77.8235	65.9732	66.5324	58.9909	56.1531	57.8364
Bra003439	1.04749	1.74641	2.34075	0.15125	0.392615	0.262492	0.839693	1.23718	0.693969	0.127203	0.10386	0.11329
Bra003450	34.3716	38.6446	29.2433	5.08559	4.4887	5.88441	91.505	105.56	115.694	7.35518	7.18621	6.17148
Bra003451	3.32877	2.53369	7.04902	0.423468	0.814911	0.831328	8.62584	7.2289	12.5509	2.01407	1.20385	1.71695
Bra003452	2.44581	1.91503	1.92555	4.61314	4.42333	3.22063	1.46283	2.32629	2.2618	3.73759	5.15788	4.73723
Bra003455	25.6041	24.1837	25.3963	76.7413	67.4494	73.0755	15.7349	24.899	23.214	100.517	90.2324	97.3894
Bra003457	7.37423	6.29398	5.64662	29.1059	17.6832	19.2983	3.37183	5.37069	3.36546	32.3535	26.3629	31.1174
Bra003458	5.95475	4.4051	6.26985	0.574792	0.885911	0.828514	5.5867	4.08391	3.78154	0.981745	0.724447	1.01833
Bra003462	2.22637	1.50959	1.98056	1.6746	1.93908	2.11852	4.17636	6.6814	8.34948	7.03796	6.7976	7.05158
Bra003463	7.60654	9.04024	5.09595	0.759005	0.618362	1.6819	7.97349	4.649	2.7058	0.614003	0.324187	1.06028
Bra003467	6.81592	9.13098	7.12617	17.8594	17.2968	16.705	7.61178	7.89734	7.93187	14.1307	12.6671	13.39
Bra003469	0.335801	0.589284	0.559519	0.874761	1.32829	1.36313	0.398205	0.413234	0.823823	1.84412	1.82858	2.16206
Bra003472	1.44359	0.785917	1.09905	2.64255	2.03949	2.0692	0.694901	0.913201	0.868487	2.52175	2.46114	2.65535
Bra003476	20.4237	29.3588	11.3554	0.506695	0.425779	0.81199	5.40916	15.2385	9.28656	0.263211	1.19954	0.594985
Bra003483	14.4216	28.5184	20.5828	2.52209	4.29643	3.35014	11.4424	20.0225	14.1732	2.87622	4.00639	4.08973
Bra003485	3.1716	3.6888	2.85154	0.022531	0.12722	0.074917	1.39256	1.93148	1.28465	0.195209	0.128003	0
Bra003490	17.7603	17.7615	20.4533	6.70261	8.26296	4.73241	20.398	17.9231	16.7993	4.58537	4.74142	4.84018
Bra003500	39.1312	42.9928	35.393	60.4966	62.9288	76.9778	35.4405	39.0508	48.5263	85.5342	74.2072	85.877
Bra003502	14.1887	16.4195	16.6853	4.10036	4.44193	4.94773	11.5247	13.7919	10.1547	5.93586	5.59427	5.99091
Bra003503	44.863	44.7885	44.1046	9.71314	15.5971	11.396	55.7575	49.7023	38.9602	8.9016	12.7999	13.3079
Bra003511	209.063	259.95	240.493	393.376	303.348	385.126	221.363	251.565	300.632	549.731	493.651	464.136
Bra003513	0.628002	0.342394	0.544133	1.58256	1.4935	1.28975	0.160105	0.46662	0.263721	1.19461	1.30616	2.14214
Bra003518	14.9965	15.3526	13.1059	3.7762	4.85101	5.86252	12.8101	12.8609	14.5286	5.33808	7.15331	6.10745
Bra003522	15.5589	21.3873	15.7233	4.61686	6.1503	4.22065	31.3322	30.2319	28.4014	5.24928	5.92681	8.35263
Bra003528	3.21282	3.59198	4.55359	0.408887	0.40842	0.464863	2.0479	3.06885	2.54566	0.375222	0.360402	0.346133
Bra003539	49.9056	42.3325	47.8647	72.0752	65.6876	60.5729	54.4109	51.9272	55.0394	72.776	76.9531	68.8677
Bra003540	2.45501	1.91695	1.22728	7.33014	7.07755	8.7124	1.21536	1.87477	1.36821	6.1188	8.96593	7.56409
Bra003546	59.6833	71.2319	68.5961	81.6613	83.5163	104.442	41.309	49.5281	52.0638	107.607	104.862	89.0697
Bra003547	32.2067	12.4048	25.6958	1.88481	2.7248	4.46243	34.7873	18.7318	16.9974	13.9403	38.3184	19.3059
Bra003553	0.608012	0.67972	0.292671	2.67992	2.54183	2.1631	0.225986	0.278597	1.12088	1.63384	3.04425	2.19284
Bra003555	6.26445	10.7988	6.6901	3.72703	2.54775	3.28633	17.7223	23.1776	28.1525	2.27316	1.54115	0.918991
Bra003559	2.76229	4.46759	2.62698	23.7462	23.5677	23.3089	4.26949	4.50249	1.30119	20.2557	24.3784	26.1115
Bra003560	19.1664	17.0011	13.4009	22.596	11.1791	7.55387	14.7517	12.5525	16.0412	18.2175	26.7932	22.4431
Bra003564	7.00746	7.35722	7.45668	70.1596	72.3648	64.8701	9.89904	7.98665	9.44293	81.3371	85.0486	51.2332
Bra003569	81.7049	65.5271	85.0272	23.6005	30.1404	23.9939	73.5844	63.6686	62.9465	35.5261	32.7003	32.8652
Bra003573	6.19337	6.13487	5.25649	1.7002	1.38627	0.560135	2.49245	3.84496	2.33144	0.391621	1.06002	1.61405
Bra003575	2.16229	3.2421	3.3372	3.83015	3.31298	2.70147	1.25591	2.22847	2.70717	4.68464	4.90985	5.56402
Bra003580	2.24095	2.87767	2.49617	0	0	0	0.843963	0.730224	0.401531	0	0	0
Bra003582	3.14699	2.37532	2.61715	0.040616	0.04188	0	5.14634	3.60867	5.02797	0.157077	0.022167	0.123105
Bra003583	51.0905	28.5282	38.1307	103.271	105.203	80.5706	23.0738	46.4189	45.8311	80.1305	97.66	97.3327
Bra003585	10.6575	9.20385	7.39663	0.333577	0.325642	0.382552	8.48699	9.49335	6.81018	0.975829	2.1768	2.41753
Bra003587	1.28162	0.579143	1.83791	0	0.086183	0.130731	0.934107	4.54507	3.0017	0.290636	0.073471	0.0899
Bra003589	2.44408	2.85598	2.98265	0.144486	0.55298	0.304187	0.936214	1.42209	1.34079	0	0	0.378892
Bra003592	157.597	228.921	168.268	22.1305	22.8471	42.945	265.855	218.124	165.782	33.0623	31.0476	20.8831
Bra003593	2.76822	4.44775	3.53363	1.57801	1.65677	1.27803	2.42708	2.68816	3.29944	0.700844	0.873561	0.364004
Bra003594	8.82878	7.76462	6.76862	1.3358	2.99554	2.54891	9.33936	9.73597	7.80754	2.6034	1.44447	1.16237
Bra003596	42.0443	47.1502	26.3902	6.59171	6.0998	4.93534	21.0087	30.3383	21.6275	9.66681	9.82	8.65208
Bra003600	4.17022	0.477152	3.55965	2.19823	5.67246	7.28111	0.080845	0.301487	0.316019	6.21567	2.61814	4.45089
Bra003605	12.2839	17.9387	11.384	5.20667	2.87684	4.15344	16.6724	20.2957	16.3846	7.93028	5.67474	7.97168
Bra003606	9.74092	8.23946	10.698	2.4631	1.44642	2.35705	8.91503	7.28414	8.01687	1.51197	3.52087	2.39723
Bra003618	32.1397	20.466	27.3959	32.1459	25.5769	25.8023	12.6544	13.7182	11.222	20.2618	24.3826	27.0672
Bra003619	0.121425	0	0	0.419723	0.200518	0.803379	1.19881	1.33778	3.72658	1.0943	0.455273	1.00514
Bra003624	69.3818	85.671	90.1375	14.2768	21.8506	28.5342	93.9401	109.892	103.583	38.8021	48.0669	40.8604
Bra003625	2.57241	4.60279	3.81274	0.219594	0.115547	0.352499	3.39626	3.80872	3.22085	0.218925	0.366666	0.192194
Bra003629	1.70673	2.53009	7.55727	0.498024	1.02056	0.342929	2.97874	2.08446	1.35662	0.301178	0.157816	0.753247
Bra003630	1.5389	2.31171	2.02856	3.26414	2.66626	3.64244	0.674128	1.24374	1.99354	2.33392	2.26734	2.50451
Bra003635	1.00391	0.611512	0.74067	0.496236	0.217538	0.191458	1.2438	1.86385	2.2034	0.650936	0.090648	0.141664
Bra003649	130.712	132.373	133.933	177.304	188.11	171.321	104.648	113.508	113.365	182.889	167.688	197.745
Bra003650	14.796	9.89852	10.7081	13.1241	11.3978	13.429	6.85349	6.1653	5.78568	14.6564	12.5552	12.7859
Bra003652	15.4709	18.2105	17.9929	46.2077	40.1208	23.3175	15.1988	14.521	17.3942	33.1122	28.238	31.2706
Bra003654	0.3491	0.269911	0.206489	2.40928	2.27889	2.13708	0.51276	0.343626	0.524439	3.18372	3.05883	2.36094
Bra003661	42.3759	43.5778	35.8627	4.23862	5.07232	3.40334	26.1623	25.1952	26.9575	7.22957	5.68664	4.8504
Bra003662	30.4542	23.1247	22.4564	66.9048	58.1491	60.0452	9.94671	40.3636	19.6054	53.134	57.4346	61.4857
Bra003664	41.8122	84.8859	71.8877	24.502	40.3716	33.0846	54.694	65.2451	68.4677	8.81496	18.621	20.5494
Bra003669	5.60712	5.53906	5.32328	2.28971	2.48876	1.36774	6.00852	3.88519	4.24771	1.65632	0.708748	0.719502
Bra003670	7.86937	12.5367	12.437	39.006	14.5008	12.2371	6.35367	5.32966	7.18848	11.2337	11.1999	15.6407
Bra003675	25.0737	25.5095	27.5375	41.8117	34.1986	36.1546	30.3577	23.8556	30.307	42.0738	45.1789	46.2041
Bra003680	11.6306	2.35019	8.61653	0.609753	0.091543	0.165795	4.4064	7.30045	0.472207	0.049041	0.119565	0.162586
Bra003684	12.8285	14.5893	15.2004	2.55696	2.28223	1.95284	7.64988	8.35604	5.18324	1.74603	1.91801	2.44753
Bra003687	21.6999	46.0837	16.2255	0.573422	0.241721	1.46438	70.2702	23.9555	52.5775	5.38185	0.574747	8.30349
Bra003688	59.5452	47.0763	55.5639	19.0269	20.7797	21.5923	57.2438	50.0359	56.945	22.5883	17.7585	17.9254
Bra003689	1.39307	1.13805	1.8106	0.494992	0.189281	0.215212	0.908361	0.997965	1.25567	0.04531	0.250823	0.296649
Bra003691	12.5667	8.44825	11.0442	37.853	36.6331	32.2806	7.12719	9.56139	9.07876	31.9934	35.622	37.8998
Bra003692	8.40039	9.71782	6.88004	5.75875	9.68864	11.4928	16.2277	16.3285	16.5843	12.7136	15.8364	9.24233
Bra003693	137.002	169.648	180.267	18.2708	20.2633	18.4096	90.9527	85.0724	64.025	20.7463	22.1621	17.6709
Bra003694	2.10367	1.68072	2.70954	5.03897	3.92831	3.0852	2.09994	1.75458	1.99669	2.3332	2.59411	3.67358
Bra003700	77.0012	53.4374	69.7592	19.4737	23.0619	22.6663	54.9695	61.469	65.9069	24.8727	23.2905	27.4029
Bra003704	13.2489	18.0044	12.845	3.123	3.80961	4.15649	12.6575	22.455	21.3489	5.84095	8.15723	5.75464
Bra003710	0.81194	0.429382	0.598295	1.23122	1.1193	0.456199	2.70827	3.04586	2.9424	0.956099	0.916111	0.54329
Bra003712	10.7005	23.399	11.1958	218.898	248.403	165.819	5.95431	11.6229	11.7556	111.953	96.199	112.618
Bra003715	19.8114	19.871	32.4811	59.3143	98.6647	80.0016	44.2566	34.5691	40.744	46.5746	53.909	61.331
Bra003718	27.5256	25.345	23.0479	8.97677	9.61826	8.65242	20.3906	28.1844	20.692	8.14908	9.22687	8.38512
Bra003720	2.60757	5.72251	5.40911	0.354442	0	0.07482	6.0085	8.24579	17.9766	0.459922	0.207971	0.353312
Bra003724	2.1764	3.20066	2.14597	4.56499	5.95401	6.42873	5.15894	5.85394	3.79343	9.58815	4.17127	3.78971
Bra003729	4.76767	10.6453	7.7804	2.67391	1.20771	2.21799	14.0165	10.8532	11.8825	2.05571	1.45958	1.62279
Bra003730	32.9985	34.3895	19.4567	11.2893	6.18381	8.68997	37.7281	33.7313	28.898	8.19786	7.69114	10.5453
Bra003732	482.817	375.479	421.527	2227.39	2056.48	1795.31	321.49	307.065	414.631	1793.26	1678.24	1598.87
Bra003733	79.4969	66.0229	81.8995	20.8999	27.2843	23.6458	99.0699	94.3818	93.6057	26.171	28.6593	25.4446
Bra003736	1.03411	1.06385	2.35034	0.127802	0	0.124786	0.435996	0.232936	1.07351	0.050628	0	0
Bra003739	14.0027	12.6556	18.7421	3.14398	3.14565	2.72786	7.0062	7.49125	7.79619	3.43321	2.1961	4.48678
Bra003748	44.1328	54.6081	52.2383	216.183	205.84	145.091	51.3408	42.4081	57.8293	144.932	141.566	143.433
Bra003759	2.952	2.85594	3.33448	0.059754	0.166221	0.166999	2.98708	3.3562	1.63433	0.200517	0.067942	0.089952
Bra003761	2.68097	2.7282	2.92213	0.121505	0.295968	0.281122	1.74127	2.43082	1.76251	0.78698	0.506475	0.970436
Bra003762	5.46031	9.07503	8.29905	11.1389	7.54066	11.3253	4.52199	7.55435	6.96177	12.1662	12.2238	8.65769
Bra003770	11.0132	12.9608	10.1786	28.4687	23.9337	28.0022	7.18809	10.1791	10.3479	22.6305	19.0464	25.3683
Bra003778	12.084	5.48798	7.8703	1.96211	1.44317	1.27278	6.66071	13.0343	6.53778	0.726473	0.312798	0.57122
Bra003779	24.6174	27.9422	27.4874	2.26837	3.56689	3.22577	28.4197	24.109	22.909	0.984902	1.71577	2.22309
Bra003780	58.5328	62.2475	52.3655	0.609876	0.639386	0	21.7827	35.2915	36.8978	0.101342	0.154175	0.240196
Bra003782	56.8387	56.2755	35.6675	1.08576	1.59915	2.78996	18.7923	43.7129	18.7534	1.3375	1.80829	1.01951
Bra003785	17.5541	17.8113	19.5912	26.7799	31.4311	27.3195	19.8876	19.0217	18.8576	34.0721	28.2904	31.2182
Bra003787	2.28295	2.08388	2.72908	2.13815	3.44803	0.086603	1.67766	1.46949	2.20457	3.43568	4.00676	3.38614
Bra003788	7.32953	7.69444	6.34538	0.955136	1.24802	1.47373	4.21286	5.28839	4.29047	1.88196	1.56069	1.90316
Bra003789	13.7681	17.754	13.1738	2.79746	3.84898	4.35117	12.4988	9.34432	12.2681	2.23414	2.49711	3.53002
Bra003792	4.29575	2.56646	4.02627	2.50093	6.03592	2.07164	10.9794	12.047	11.8665	4.39603	3.84558	4.62826
Bra003796	12.879	32.2397	13.3229	5.43302	5.25746	4.39076	26.9429	20.5072	23.406	5.47648	6.23478	5.35072
Bra003799	4.9013	8.24191	10.7778	1.59691	1.70923	1.24986	6.11183	4.24097	3.53649	0.669215	1.1923	1.4529
Bra003800	5.3011	8.48193	7.66549	0.626635	1.75471	1.24396	3.54945	9.08352	10.1867	1.0352	0.8362	1.10859
Bra003801	14.9009	13.1778	12.2934	0	0	0.151441	9.48871	17.2199	8.83869	0.212962	0	0.280019
Bra003802	6.51187	6.93027	5.94029	0.369396	0.223183	0.473606	6.09052	4.72307	4.45523	0.722203	1.93649	0.868567
Bra003803	0.903661	0.368617	0.271356	0.876102	2.36031	1.70798	0.007566	0.136709	0.075182	0.30614	0.786347	0.891621
Bra003804	22.1409	18.8839	19.9006	31.493	32.1851	20.8106	13.8035	15.0391	13.5043	25.6167	23.8773	27.8262
Bra003806	0	0	0.053416	2.75021	3.38955	1.44857	0.501397	0.54485	1.12887	2.69622	4.35836	3.15951
Bra003808	139.501	119	119.25	184.681	187.647	166.394	114.921	171.483	135.763	183.757	195.93	217.816
Bra003811	125.246	60.9491	83.5957	26.0763	19.7717	28.2593	83.8552	61.5204	51.7285	27.3511	18.2913	28.3015
Bra003816	0.514427	0.424059	1.05375	0.176924	0	0	0.648146	0.29062	0.238542	0.065156	0.120956	0.035846
Bra003822	20.1764	19.9705	19.1678	61.1332	70.0574	55.3823	19.6554	17.1334	23.1567	58.0613	57.4264	53.8678
Bra003823	1.09179	1.37333	2.01604	3.00055	4.50535	3.36284	2.42452	3.54553	3.22551	4.19886	5.88586	3.09256
Bra003828	0.705406	0.42548	0.706426	0.48682	0.053786	0.143115	2.76711	1.32807	1.97566	0.102228	0.090876	0.038941
Bra003830	9.67533	12.585	8.97494	1.58167	1.48783	3.11227	3.34717	8.62171	4.96018	3.94489	3.96173	4.91101
Bra003833	0.24009	0.547441	0.388725	1.41353	0.911217	2.32258	0.212103	0.532849	0.281106	1.50425	2.24107	0.645798
Bra003835	5.83982	5.32996	5.50385	0.519313	0.288203	0.759919	4.37567	4.62805	3.18029	1.64068	1.70294	2.11752
Bra003837	0	0.062731	0.045408	2.89686	0.810427	0.734668	0.036458	0.301436	0.254903	66.9273	51.4152	51.0965
Bra003842	58.2539	60.7799	84.7216	15.2808	10.5808	11.0823	86.0559	71.03	92.094	28.4384	26.6906	26.7396
Bra003843	5.72765	4.25021	5.76499	2.49271	3.43366	5.22482	8.34684	9.76408	14.8577	53.0223	52.064	26.169
Bra003844	12.5488	12.8703	13.9347	3.95118	4.60726	4.0259	9.97394	10.279	10.3454	4.3243	4.52051	4.77022
Bra003847	11.3017	7.92551	8.5506	9.10593	7.85467	15.6086	5.24599	4.2951	5.50543	8.60904	8.38762	8.52505
Bra003850	36.8044	52.2839	79.2182	6.76727	3.6861	2.27487	66.8154	69.9372	69.9767	8.41997	5.98881	2.40615
Bra003852	0.673948	0.951258	3.0075	2.89216	1.97868	2.69225	5.64258	8.18691	5.43806	1.74961	1.1742	0.3808
Bra003859	50.6487	60.0071	51.3766	133.969	126.127	131.072	37.0627	45.6443	44.1802	93.3463	86.8386	88.0499
Bra003861	6.86251	5.25322	7.08544	2.09288	2.5218	2.52229	6.95692	6.8006	5.99756	2.03482	2.07818	2.1672
Bra003864	28.0965	34.3419	45.3113	9.51426	10.7118	9.36187	40.1947	19.8882	25.5216	4.78771	4.51481	5.16123
Bra003865	5.88499	5.72266	6.92015	1.39338	2.17222	1.9692	6.42718	5.65632	6.66244	1.90119	1.6299	2.02352
Bra003866	13.773	10.7153	14.3015	2.5181	1.55703	2.96323	7.8005	6.46919	5.08736	2.15474	1.46993	3.84205
Bra003867	26.7758	24.9811	30.6866	8.48784	9.92797	7.64424	19.3187	10.8428	16.6659	5.76854	7.1922	7.93377
Bra003870	7.437	6.75211	7.43853	2.33464	1.05343	1.81966	8.32608	8.36678	11.9568	3.79374	2.31424	3.94131
Bra003881	15.4413	14.1733	12.4477	1.16577	1.76856	1.5086	15.2249	15.8045	20.2106	2.99473	2.32766	1.61879
Bra003882	49.6897	47.0608	41.0304	84.195	84.4034	88.3569	28.4681	52.8937	50.1331	74.7462	89.1406	108.628
Bra003883	3.5028	2.69353	2.13082	3.06552	7.22587	9.90509	1.24506	0.827812	2.32793	3.38991	10.7147	8.36766
Bra003885	3.97072	7.12313	3.66048	0.432424	0.353382	0.413172	4.01705	3.45662	3.81814	0.26896	0.239805	0.308017
Bra003886	155.713	176.159	143.198	18.2322	18.0974	21.8864	93.4826	104.278	87.7468	14.223	14.9553	14.9566
Bra003887	1.68237	1.52504	2.76492	0.048965	0.247356	0.019329	0.543159	0.716752	0.2789	0.055262	0	0.029022
Bra003892	1.19729	1.39499	0.879744	0.116842	0.088257	0.052242	0.307859	0.249008	0.247922	0	0	0.034052
Bra003893	2.22649	2.46204	2.53186	0.401454	0.119495	0	2.37991	1.90033	0.722327	0.104468	0.069117	0.062415
Bra003894	4.03044	3.35628	3.06316	0.218053	0.048764	0.11533	1.25769	1.89617	3.6608	0.197184	0.363909	0.276425
Bra003900	4.46906	3.41909	5.44991	1.10374	1.17571	2.02959	5.20827	5.12282	8.18963	0.803872	1.73467	1.96266
Bra003902	13.2362	8.23661	13.0207	0.536965	1.261	0.626474	8.87174	7.31347	5.97856	0.841076	0.47891	1.2969
Bra003906	39.9061	54.4968	59.1133	11.7198	6.19216	15.0571	31.9336	50.9699	28.1414	13.4069	11.99	10.1276
Bra003907	0.324548	0	0.63394	2.64272	3.1256	1.01868	0.037749	0.721771	0.19385	0	0	0
Bra003910	9.15573	5.93156	7.42054	17.8567	16.0065	16.1596	6.95212	5.39875	7.65723	15.4917	17.2116	18.6532
Bra003911	3.43735	3.51069	2.66621	0.154085	0.144287	0.305719	2.30062	1.6128	0.949163	0.222246	0.105274	0.138136
Bra003917	14.8169	12.3846	0.278615	20.9371	26.2228	15.8921	0.265929	0.321932	0.390342	0.381584	0.094858	0.52569
Bra003922	0.341016	0.122409	0.243909	0.612414	0.762417	0.617808	0.311782	1.18535	0.485082	0.552685	0.430275	0.784673
Bra003928	14.6382	15.4016	15.814	3.40908	4.69338	2.02235	4.78874	9.85888	7.11249	3.96691	4.89271	6.2054
Bra003936	17.1195	10.0556	9.43186	2.72126	1.94959	1.91339	7.95013	9.94369	3.25174	1.92631	2.60717	1.32854
Bra003937	12.7281	17.3364	14.8173	36.5534	31.4946	31.8546	12.1011	12.3194	11.857	25.4278	22.1501	23.1294
Bra003938	2.26747	4.68054	4.63898	0.209483	0.195671	0.050883	1.30038	1.35959	1.21657	0.314842	0.054229	0.032558
Bra003942	19.0591	12.1569	10.8941	13.4021	20.3223	12.3666	8.18224	7.09585	10.3693	20.7615	21.9443	22.577
Bra003944	8.23824	9.29157	10.6354	13.687	11.2158	8.08656	6.2447	5.02203	5.40767	10.7129	9.41792	7.97882
Bra003945	2.17524	4.20492	2.40136	0.166296	0.183497	0	1.36259	0.728156	1.28925	0.093841	0.047271	0.126009
Bra003947	2.31183	3.08337	1.88066	9.41834	9.37837	14.2925	1.00111	0.215214	0.884934	4.9655	4.24777	4.62446
Bra003948	16.0341	22.9464	19.3722	61.6115	59.338	49.6618	18.1032	20.6682	17.8888	48.7425	49.1812	50.2925
Bra003949	19.5946	16.0137	17.2685	36.8067	42.3413	41.0683	25.337	20.7174	25.6816	38.2647	40.1217	39.3749
Bra003950	9.78053	8.01515	11.1719	13.8153	13.8638	14.7894	9.97107	10.4572	10.8422	12.1266	11.2388	9.08664
Bra003953	16.468	5.71041	15.6596	1.59244	0.241271	0.835711	8.9447	4.74653	9.00484	4.90228	3.52463	3.94798
Bra003955	5.24307	3.01359	3.23448	0	0	0	2.12256	3.42801	2.06378	0	0	0.112717
Bra003956	4.12785	4.66532	7.58991	11.0557	15.8006	7.34993	4.26099	6.15229	5.21765	13.1138	16.1093	16.2805
Bra003957	2.91984	4.96658	2.70688	0.054071	0.010562	0.134422	1.64787	2.06616	0.787276	0.020206	0.081975	0.108409
Bra003959	21.872	13.0735	11.307	0.615857	0.162508	0.267695	3.8196	8.79425	1.05299	0.40888	0.310629	0.203011
Bra003960	13.49	19.7017	11.5108	1.03025	0.674848	0.485465	21.2515	29.597	28.3105	1.74102	1.01362	0.645892
Bra003965	2.72111	3.26203	6.73285	0.369159	0.474949	0.366372	2.82154	3.28985	3.06116	0.624952	0.061213	0.28874
Bra003973	14.9801	18.0543	14.4308	0.211358	0.420722	0.247728	6.8147	8.32205	6.73051	0.516145	0.373402	0.362474
Bra003978	5.38555	9.51494	5.86286	0.145081	0.662413	0.085523	6.59146	10.9165	7.35934	0.327478	0.645822	0.219134
Bra003979	3.68813	5.68881	3.98757	0.128152	0.379377	0.204663	5.18091	5.15221	4.11756	0.194049	0.438509	0.078416
Bra003980	9.64676	4.49117	9.13216	0.196548	0	0.076275	5.25843	2.72765	2.15294	0	0.127703	0
Bra003984	196.205	72.2428	169.986	170.54	333.016	183.612	70.5459	89.1814	92.28	151.879	228.131	175.806
Bra003986	8.15637	8.81014	7.20707	1.53964	1.20077	2.06844	5.5294	7.53391	8.68553	1.29259	1.69386	1.29394
Bra003988	8.59121	9.61882	7.73487	24.6713	25.2139	21.104	8.04001	6.47649	9.60421	21.4151	26.8024	16.9479
Bra003993	3.94576	2.15925	3.05459	0.418979	0.4252	0.427213	0.60064	0.647103	0.993405	0.326228	0.144181	0.072239
Bra003994	19.9547	18.9731	16.6268	29.5341	38.9293	31.4005	10.1108	12.4528	16.2104	28.1531	31.0582	29.4259
Bra003998	2.1073	4.842	1.93972	0.987475	2.6046	2.32109	7.89648	12.8038	10.4614	31.9791	28.4131	36.4285
Bra003999	1.71562	1.5199	1.60503	0	0.119043	0.014172	0.441829	1.93208	1.21721	0.030388	0.028914	0.044977
Bra004004	3.07402	5.13046	3.196	16.4683	12.3916	13.291	19.6389	27.8048	41.1078	51.468	42.1397	40.13
Bra004010	1.10321	0.536822	0.894644	3.2551	4.65236	5.44082	0.537277	0.491572	0.455032	5.58315	5.73782	6.36345
Bra004015	2.21101	2.77774	2.37209	0.173618	0.424298	0.223949	1.29397	0.959748	1.39421	0.027912	0.279236	0.050309
Bra004022	6.81198	4.76208	4.53549	22.7553	24.7481	23.7373	5.05064	6.48425	6.41838	17.8221	17.4311	14.906
Bra004023	8.6599	7.06778	6.77353	13.1634	12.8597	11.6798	5.37997	4.22979	4.77037	9.48452	9.09474	10.2978
Bra004026	4.60134	6.95422	6.57695	0.206277	0.100356	0.331064	1.58943	2.69783	2.81341	0.669392	0.484519	0.309812
Bra004030	7.45777	14.5702	10.5269	5.42036	5.27354	5.62521	29.9414	18.3889	22.5019	2.21363	4.54517	4.18835
Bra004031	5.3283	3.28787	2.30155	0.182444	0.264702	0.036458	1.69396	4.65912	0.912968	0.070629	0.151386	0.592358
Bra004034	2.39149	0.98345	3.93392	0	0.039785	0.050058	1.85479	2.04811	1.29747	0.031072	0	0.072008
Bra004036	48.1064	51.4716	43.0994	71.7181	95.6146	66.5753	56.7201	63.7025	80.2741	76.3659	94.3617	103.076
Bra004040	7.99976	12.7316	10.0988	1.04871	1.70968	1.08529	8.87415	6.20084	10.2591	2.64519	2.26904	2.47946
Bra004041	2.06051	1.05274	4.84514	0	0	0.154952	0.648955	3.07885	1.09818	2.986	0	0.047576
Bra004050	2.02024	4.33209	2.69652	0.147036	0.47377	0.345337	0.79793	2.5699	2.38707	0.096108	0.116706	0.412277
Bra004057	5.6976	3.82297	8.97221	0.019762	0	0.016434	26.9512	23.9973	25.356	0.097852	0.02247	0
Bra004058	62.3611	109.097	49.9823	1.43172	0.113867	0.126682	362.882	339.938	340.478	2.66608	0.376318	0.908034
Bra004059	2.6658	3.02301	5.0429	0.040663	0	0.109791	2.49484	3.19131	1.20356	0.012639	0	0
Bra004062	6.08341	8.83878	8.24412	1.79957	4.87913	5.72656	13.3163	16.8545	21.9489	18.3305	19.9141	12.7509
Bra004063	39.5367	55.6699	41.5475	4.88825	1.52737	3.88611	38.3923	108.946	86.4298	7.57878	12.2929	6.02172
Bra004064	32.3024	44.3485	47.2131	7.45867	10.9154	8.92291	29.8625	36.6386	37.6482	8.4847	8.86105	9.34965
Bra004067	4.15619	4.39775	4.37952	86.5519	62.5671	72.5343	5.21506	5.31828	6.92946	66.6171	49.3732	39.0937
Bra004069	0.273394	0.044695	0.216856	1.02677	0.955566	1.38303	0.217669	0.203672	0.184009	1.55941	1.96099	1.31947
Bra004073	81.8156	89.5516	56.4955	0.41176	0.526267	0.624337	20.222	36.9928	6.16208	0.102912	0.221546	1.0185
Bra004074	13.7579	10.9594	10.7869	3.56709	3.2458	3.02458	15.1682	13.3261	11.8731	4.089	4.18016	4.42881
Bra004075	11.0825	5.64992	10.147	1.36626	3.98561	2.99436	17.7227	12.2186	25.4144	3.06491	2.88503	5.30515
Bra004081	67.3404	64.6183	67.026	123.076	124.101	97.3276	97.3067	103.642	107.246	162.587	161.023	138.928
Bra004085	31.5428	24.523	30.9192	8.2722	6.50514	9.66565	31.5587	26.7258	27.2076	6.17231	7.09131	7.11567
Bra004092	16.8326	14.4332	18.4713	0.81239	1.3856	0.967225	15.7617	11.3268	12.0928	4.57623	1.5072	4.10709
Bra004094	39.2332	48.6632	41.2304	22.3222	25.7244	22.72	46.5351	36.0552	43.3425	18.1418	21.2719	21.1765
Bra004096	18.7337	19.4035	18.9885	36.6808	39.9383	34.5612	21.4546	18.157	16.362	27.7103	28.2979	21.5077
Bra004100	3.43483	4.82709	3.59614	3.95595	4.43374	3.47202	1.6244	4.11067	2.29099	1.71371	2.18392	1.71108
Bra004113	57.0885	56.4835	53.0726	12.5231	18.1314	16.9629	71.5268	56.0056	64.0352	16.9771	21.2573	21.311
Bra004133	13.6351	19.3841	10.6259	2.29187	0.916138	1.55477	7.58189	10.5358	8.03478	2.81181	3.82891	3.25709
Bra004135	3.18139	2.86561	3.72318	11.2564	11.4336	11.8239	20.1941	3.16598	9.9174	8.04793	7.61722	9.49316
Bra004136	11.6574	21.9253	15.1476	126.996	122.853	86.8185	20.8133	15.7044	25.3339	84.9074	67.0908	72.0666
Bra004137	19.9885	66.8261	18.2377	179.629	214.779	162.267	67.981	53.845	91.1854	101.994	115.311	146.543
Bra004138	0.29708	0	0	4.54742	4.58224	4.21822	0.119704	0.357623	0.108531	2.33117	3.12692	1.81407
Bra004139	0.816404	0.654099	1.34483	4.92069	4.26895	6.61007	0.440797	0.874929	1.10503	5.41383	6.30458	6.2296
Bra004148	21.7444	25.1293	26.9781	0.334804	0.267931	0.421743	11.4563	15.7015	10.4077	0.49134	0.962839	1.15898
Bra004155	2.4605	2.25134	1.75282	0.844565	0.422529	2.08187	3.55617	5.714	7.9017	9.17734	6.79481	7.99831
Bra004158	99.1215	113.05	125.124	362.597	366.033	307.659	79.8669	106.835	74.5126	368.431	305.211	289.912
Bra004159	56.1245	34.1008	51.609	20.9463	15.1305	24.3533	51.1245	53.3244	44.9335	12.6565	15.3011	11.9238
Bra004165	197.503	233.6	218.156	308.276	353.76	325.34	108.791	140.599	122.77	335.764	343.173	321.131
Bra004170	42.4504	61.1488	44.4652	180.655	233.66	216.011	32.8902	42.6936	34.2766	211.571	202.902	159.902
Bra004171	5.51641	4.82893	7.37974	13.6446	25.6131	28.5131	2.91132	4.88156	7.03201	18.2913	11.6518	19.6604
Bra004188	14.0272	20.031	16.9984	4.202	6.45476	3.58731	13.4482	12.5743	11.1264	6.1265	4.71552	5.10244
Bra004191	2.95709	4.12772	5.03201	14.9482	15.0684	12.8417	2.37091	4.51463	2.48848	9.53799	4.7272	8.67549
Bra004192	5.99656	4.57487	4.41892	12.3456	11.1456	7.14504	3.77168	6.98131	5.37507	7.85554	14.6961	6.47308
Bra004196	11.8008	14.1471	13.3712	4.0802	4.21642	2.19207	15.9032	12.4415	14.4327	4.38128	3.9434	4.63962
Bra004199	1.02338	0.859497	1.55492	0.205582	0.152271	0.279439	0.45615	1.36001	0.915862	0.172439	0	0.373733
Bra004200	170.403	181.046	150.041	17.7724	20.6701	35.5807	90.6346	82.0689	108.465	18.2729	31.8273	31.3396
Bra004213	2.10784	2.75043	3.0642	4.27642	3.09933	4.29361	0.732546	2.05008	0.687159	3.12939	3.20701	2.83389
Bra004216	32.8348	22.2382	30.5338	38.3718	32.9728	28.8717	22.6766	29.7816	33.0635	45.9106	47.0092	46.8971
Bra004217	2.62363	1.23748	2.49806	0.584255	0.356412	0.211887	0.604318	1.05687	0.689305	0.243322	0.374411	0.345612
Bra004218	5.76219	6.41058	6.96251	1.44555	1.57604	0.863276	4.92466	7.62201	7.46648	2.29998	2.51833	1.67541
Bra004220	7.08249	7.43922	8.79593	1.14113	1.39297	1.49189	5.18973	7.76144	5.876	1.41731	0.944577	1.74129
Bra004222	3.60935	0.853115	2.52165	4.93763	4.70864	3.68551	1.56167	1.96484	1.21621	6.10744	5.72209	3.80823
Bra004225	76.8568	33.117	48.6134	112.75	77.0938	63.1002	45.3373	45.073	48.266	77.2301	95.7066	108.778
Bra004226	6.69733	4.01471	5.30823	1.14542	1.30118	0.884715	4.38169	4.82659	4.70114	0.988001	1.56503	2.25511
Bra004232	8.59841	5.71274	7.6828	17.0275	13.9342	18.2789	6.50941	6.55304	10.1115	18.5208	20.3245	30.4171
Bra004237	14.5445	26.133	17.9089	1.29029	2.863	0.770454	37.2309	37.896	45.3727	2.20906	2.51026	3.52496
Bra004243	22.7015	29.7474	22.8832	32.5456	28.6765	33.828	18.7444	24.6503	20.937	32.6416	35.1464	38.5728
Bra004253	9.85173	8.79075	11.1055	3.30721	3.47	3.01967	8.52947	7.47644	6.76694	3.55462	3.23278	2.82186
Bra004263	13.4453	9.75964	10.5971	1.50506	0.670016	0.833868	9.41783	12.9972	10.0416	0.891044	1.56056	1.93549
Bra004268	5.01614	6.2687	6.9845	6.08867	6.11638	9.64881	7.98229	7.73056	11.1307	22.7276	17.84	21.8752
Bra004270	19.2167	20.7281	19.9298	29.0614	25.933	29.7248	14.213	14.8521	14.1207	24.1753	24.215	27.7851
Bra004271	9.87021	9.87951	8.20786	0.652766	0.906196	1.28575	13.152	11.1944	9.66202	0.655887	0.584644	0.887102
Bra004280	51.774	41.2858	45.2194	47.7321	50.046	48.078	47.6506	47.9328	49.7401	78.4786	80.373	67.1008
Bra004284	41.9113	42.2321	44.8325	72.9973	80.4062	65.5823	53.6382	53.0621	51.7979	82.7886	76.6822	64.474
Bra004296	16.8571	15.1331	17.2655	30.8588	22.8598	31.3125	16.8022	21.8705	19.2055	32.399	32.1254	27.7604
Bra004298	36.402	40.5743	38.0987	4.9325	4.8414	3.79515	18.1388	19.9455	17.1243	4.6974	4.03313	5.71965
Bra004299	1.34821	1.09131	0.7385	10.7113	6.07111	9.31238	1.42017	1.19869	2.72305	7.2517	4.15115	3.38395
Bra004300	1.8947	2.27477	1.76249	0.163133	0.220969	0.48248	0.630034	2.515	3.20853	0.166206	0.210858	0.393757
Bra004309	11.0485	10.1401	7.9645	5.21567	9.14073	9.91015	11.6499	13.6124	15.8732	35.2922	28.9981	31.0629
Bra004310	2.48038	3.47843	3.68899	24.1216	20.2375	19.3469	2.15747	2.60834	0.922878	21.9351	18.4415	16.9056
Bra004313	25.6794	39.254	28.9493	63.4098	55.6399	55.6462	23.6204	31.8674	33.9653	60.4579	59.1624	54.8212
Bra004314	0.218717	1.22768	0.985691	68.7727	91.8021	52.5822	1.87825	4.47661	5.06276	68.1523	61.4051	59.1413
Bra004318	13.9297	13.7081	18.0115	2.04552	2.27084	3.93266	10.5843	10.3386	9.84508	3.5726	2.29523	2.54685
Bra004320	71.1085	39.151	69.467	3.25655	1.94575	3.00211	31.0398	31.6256	26.7805	14.0321	10.6552	8.87429
Bra004321	0.493907	0.328443	0.259178	5.51988	7.12168	6.15198	0.047748	0.533568	0.092927	5.79457	7.35928	6.64918
Bra004322	43.7345	42.5451	51.9423	79.2867	96.8033	96.2225	44.922	44.9434	49.8419	148.938	106.397	124.892
Bra004334	6.2699	6.38956	8.96244	0.321037	0.433602	0.989009	3.41083	5.05052	4.13825	0.154146	0.580304	0.544952
Bra004343	1.82012	3.69495	11.1243	0.465248	0.360786	0.516291	3.93122	3.50573	3.20723	0.093123	0.231551	0.182513
Bra004348	16.9689	12.0365	15.7472	6.69432	7.36001	8.48216	21.5821	17.5825	14.1033	4.9694	9.08201	8.43453
Bra004350	0.519609	0.126763	0.222514	2.19664	0.721199	0.776541	0.068963	0.420636	0.336835	1.50514	1.51485	1.56376
Bra004354	3.9728	2.61819	3.29117	18.4826	17.4721	14.488	1.75675	3.0004	3.20074	12.4963	12.5167	14.8234
Bra004358	6.46146	5.89192	5.89204	12.9004	21.2581	13.2304	2.1135	4.7004	4.37111	9.2398	6.67048	10.2694
Bra004365	2.98336	0.885955	2.88662	3.43721	4.33742	4.34063	1.46571	2.3546	2.78019	3.8178	4.70151	4.48929
Bra004367	13.4898	13.1737	11.9741	31.2637	27.6585	30.9561	12.6871	15.0776	13.1647	36.5629	29.0026	32.7171
Bra004369	63.3564	70.8798	68.6154	115.188	111.56	97.7943	74.1045	77.0483	85.5394	126.934	148.076	130.145
Bra004373	12.0051	13.0454	13.2795	3.29567	2.88474	2.8668	10.6263	11.8458	14.7097	2.96279	4.01078	3.3103
Bra004380	13.1763	25.2458	16.0115	3.33098	2.31956	2.96722	9.4358	14.8103	10.3041	3.03015	2.98823	3.21611
Bra004381	3.26865	4.83126	2.4319	31.5172	31.5907	32.6366	2.523	4.21879	4.17359	13.7986	25.7955	9.14219
Bra004384	3.00236	2.22275	1.54326	4.03705	4.31941	6.49712	2.37181	2.77389	3.46853	8.45758	8.13627	5.50963
Bra004385	17.6327	22.2745	11.4247	43.4686	58.4817	44.62	48.8744	37.0834	41.848	139.058	138.778	124.638
Bra004387	80.8418	124.94	104.275	16.1068	15.981	18.968	79.7039	92.4681	83.3294	14.9991	20.7294	13.046
Bra004388	0.632378	0.646107	1.33018	0.2189	0.135793	0.126941	0.817881	0.843687	0.740728	0.068704	0.033912	0.025399
Bra004389	8.5418	16.4409	16.6947	36.0468	15.2632	15.069	58.1981	182.362	143.589	28.8272	49.6358	32.4052
Bra004392	79.6027	81.4412	30.9828	0.176981	0.034224	0.303318	26.0002	36.9803	25.2016	0.692684	0.139648	0.159083
Bra004399	24.9074	54.1717	26.5459	13.8238	27.8272	25.3877	75.6288	96.7643	137.177	41.6843	53.0148	59.697
Bra004402	2.97441	3.96877	5.72965	8.18452	9.37426	4.9538	3.25508	6.51033	2.4591	2.48658	4.73316	3.47541
Bra004407	9.81098	12.8315	8.12111	12.8001	18.5087	16.2845	10.0378	8.91636	12.1169	12.5081	13.5044	13.3634
Bra004408	21.424	25.2901	18.2291	4.8483	3.96757	2.6052	10.2686	16.9831	5.01125	8.3627	2.99748	10.6011
Bra004411	2.95956	2.54527	4.36752	1.53602	2.01974	5.08141	3.8782	5.58322	5.04421	10.2179	9.86023	8.57381
Bra004416	0.245848	0.022734	0.17331	1.65083	0.553534	0.683847	0.967696	1.3831	1.66525	5.44366	4.87225	3.481
Bra004419	4.69449	4.36097	3.66858	0.862421	0.354245	0.097546	3.21041	2.87539	2.31535	0.610464	0.743175	0.790392
Bra004421	12.2142	19.2815	11.8719	0.168364	0.797766	0.627137	2.62549	9.24018	3.89335	0.464838	0.297429	0.085621
Bra004422	0.07583	0.247044	0.074896	0.846328	0.650804	1.72106	0.396896	0.260952	0.557368	1.91149	1.76054	2.39689
Bra004423	41.4453	22.6057	33.3608	110.65	113.726	78.2813	42.4166	37.0608	36.1757	96.8015	85.5612	96.6533
Bra004425	0.588607	0.046194	0.272835	0.249753	0.106831	1.56761	0.20199	0.732	0.315892	2.35851	1.50466	1.07071
Bra004430	0.685221	2.56725	1.44301	14.1872	10.9945	10.603	1.23263	5.10062	8.60221	42.2048	45.9737	24.779
Bra004431	15.6172	17.9331	16.7168	2.76463	3.09356	2.76615	13.4017	12.2662	13.6252	3.02833	2.69164	2.49585
Bra004432	3.0935	4.47542	2.15911	0.301386	0.270724	0.305066	0.395275	2.08276	0.891796	0.296783	0.507342	0.423078
Bra004435	81.4365	134.014	100.4	151.096	141.8	154.852	127.345	193.903	139.027	190.717	158.476	169.199
Bra004437	19.5675	20.7776	18.0106	4.38831	7.73078	4.97193	30.9348	32.626	26.1911	7.58583	10.4656	12.0718
Bra004439	3.65334	7.70032	4.04662	0.784005	1.34835	0.495035	3.5509	5.59749	5.94421	1.44834	1.45851	0.75424
Bra004443	6.13181	7.26348	6.84769	4.12977	2.32756	2.34798	8.06396	8.21999	6.89562	3.17588	2.05962	2.70369
Bra004446	5.16155	3.69239	4.33765	0.276672	0.026436	0.131703	3.62522	1.17165	1.49808	0.518982	0.853415	0.4713
Bra004449	45.8271	46.1396	36.943	22.2529	22.4966	13.8636	37.588	54.4092	37.5947	13.9711	21.1405	13.9795
Bra004451	3.7163	7.08855	4.98841	1.0393	0.802494	1.43675	1.67288	2.64763	2.46957	0.846771	0.938599	0.559276
Bra004457	6.685	4.08219	4.69995	0.346379	0	0	2.28389	2.83203	4.76449	0.17771	1.01821	0.000146
Bra004458	16.0908	13.185	13.6221	43.8627	44.3008	33.8359	15.0514	15.5991	13.9648	36.1887	42.7196	42.7054
Bra004460	55.8521	65.6838	57.2905	62.0093	49.2746	50.8441	41.8277	43.6558	44.4348	76.2059	76.503	68.6284
Bra004467	4.78716	3.73157	9.55088	0.126561	0.101828	0.629752	3.47735	2.66608	1.13544	0	0	0
Bra004468	7.92873	1.9963	6.1626	0.143578	0.12455	0.412015	2.27238	3.73775	3.24653	0.334245	0.276198	0.232424
Bra004473	13.5256	13.7421	17.9868	7.76766	3.63707	1.79472	17.7336	21.0037	23.7495	9.34835	4.10821	5.58777
Bra004476	19.6136	27.8581	26.8077	2.25939	2.08635	2.70221	10.612	35.1899	36.0693	2.38779	5.44378	4.83808
Bra004477	10.8659	14.3123	11.9138	1.21639	1.06491	1.84136	7.64012	12.5126	10.1526	1.30811	1.4759	1.59624
Bra004478	6.8435	6.7602	8.17864	1.97463	2.08872	2.05508	5.46277	8.0307	7.30159	2.03637	3.69731	2.9803
Bra004479	34.9016	35.0076	34.5278	47.9514	41.3956	37.693	24.5654	26.9713	24.1803	43.7194	37.9146	37.5813
Bra004482	7.78207	5.57511	6.63173	9.19726	9.62525	8.50154	7.89009	9.02953	8.50209	8.14084	10.6113	8.22724
Bra004484	3.47926	6.61975	5.20809	0.798543	1.35827	1.35918	4.04399	3.28254	2.96456	0.327751	0.198765	0.483231
Bra004491	63.779	94.0729	67.4342	10.0555	8.59786	11.1998	89.6935	141.651	108.043	23.7435	28.3348	24.625
Bra004494	15.6906	23.0729	22.287	2.07142	1.57178	3.65618	11.5707	14.8121	10.1846	1.10532	2.06947	2.20371
Bra004499	13.5382	22.9459	35.1389	2.51049	2.17525	2.38922	10.9229	10.8364	7.47007	2.06003	2.50401	3.06556
Bra004506	6.51232	8.33487	0.980611	14.8057	15.2335	11.4052	7.49462	6.81064	7.13786	16.1988	20.5072	18.8968
Bra004507	31.2668	30.1235	29.6171	71.3712	85.3618	89.0081	30.3711	35.9274	41.5805	92.982	98.3515	90.3287
Bra004508	4.10766	7.63562	6.53401	0.479515	0.543703	0.164014	2.57739	3.88477	2.07547	0.189895	0.136904	0.498297
Bra004509	0.854802	4.49974	2.42311	0.237338	0.412986	0.492105	6.60178	5.30814	7.92157	0.212345	0.055674	0.331914
Bra004510	1.04699	1.88902	1.10891	0.482864	0.546955	0.401168	0.787352	1.107	0.709217	0.135335	0	0.239736
Bra004511	2.21881	3.03903	3.40112	5.8951	4.56269	3.72238	3.86876	2.63664	3.3363	1.87845	2.5405	3.01858
Bra004515	61.7663	104.606	78.7268	11.8485	14.2774	20.8484	81.0971	72.9055	73.3958	12.9998	12.9311	15.0877
Bra004516	175.37	213.356	168.071	438.259	362.224	417.513	475.483	429.755	575.29	782.407	753.995	689.609
Bra004517	10.5915	5.07454	7.75155	1.56736	2.12393	3.68846	4.62532	4.48805	6.14879	0.762302	2.26861	1.05823
Bra004519	3.64222	2.03293	2.81825	0	0	0.032725	0.573075	3.83881	3.71421	0.133854	0	0.130202
Bra004523	40.9848	38.1858	37.1849	66.5197	79.6125	72.1393	35.5836	38.0945	43.6377	60.92	60.9341	67.7664
Bra004529	22.6034	15.1023	17.7564	1.3175	0.74821	0.704301	7.99444	7.68443	6.88781	1.16936	1.2773	2.39254
Bra004530	0.969741	1.34925	1.09032	0.089191	0.078423	0.39166	0.459872	0.321024	0.188579	0.374939	0.214033	1.10872
Bra004531	24.9952	20.541	22.9791	45.148	46.298	43.0041	22.1412	23.9482	28.698	47.5649	47.4779	44.1163
Bra004532	13.2294	19.883	14.6545	24.6997	20.4373	21.6207	18.3591	37.8877	38.7298	19.5667	32.7734	21.8404
Bra004534	95.4754	145.943	110.413	503.451	429.46	361.058	86.4756	106.65	154.062	483.175	395.563	474.718
Bra004537	2.82991	1.64003	3.69998	6.15364	0.593862	1.01346	2.20894	2.83526	3.03143	0.322983	0.400327	0.548425
Bra004538	3.41723	3.86824	5.32411	11.5177	12.0392	24.7124	6.82541	9.56036	11.9336	29.8171	39.2518	12.3081
Bra004543	27.4704	28.5892	34.6379	29.5821	33.1477	25.6679	36.5663	23.8321	30.177	43.073	60.5286	44.0339
Bra004547	2.65507	1.69508	1.98865	5.0156	5.93554	4.6735	2.02644	2.29503	1.34562	6.22224	5.65093	3.58679
Bra004548	2.91375	3.10741	3.85589	11.0482	6.79495	6.50831	6.57166	5.40003	5.45454	5.51318	7.13077	8.31142
Bra004550	23.4437	26.1913	17.5382	43.0725	18.8054	28.4645	16.6272	33.0885	34.4104	64.9616	52.8825	44.6188
Bra004552	9.19279	8.13747	8.37942	1.5641	0.613435	0.651798	8.32719	11.8522	9.35285	1.23717	1.32551	1.40088
Bra004554	8.76062	7.40827	8.93955	27.4342	32.8776	30.3693	6.80932	7.49855	10.5631	31.8479	31.9184	33.9703
Bra004555	12.0903	11.0076	12.0907	2.40281	1.58533	2.39392	4.65432	7.3834	5.91648	3.07507	2.53488	2.91154
Bra004568	21.3983	20.588	10.7917	0.42335	0.364412	0.768229	20.952	18.0259	14.1406	1.52612	1.92686	2.04882
Bra004571	0	1.62476	0.335057	0.337581	0.379644	0	0.949216	0.442654	0.784472	4.31823	10.6776	2.91163
Bra004583	27.4713	19.5906	25.3931	35.693	34.9135	32.6347	23.2747	28.9286	24.0268	32.0975	36.0648	37.4034
Bra004584	6.86838	6.06251	6.62913	18.6247	16.7924	17.4346	7.79413	7.53485	8.31049	16.5906	22.5912	23.2517
Bra004588	5.5136	9.10152	5.48329	0.911973	0.791391	0.9899	2.89987	5.32043	2.76918	0.963739	0.617666	0.978687
Bra004589	64.1775	63.4076	67.7951	24.1766	20.9081	20.8807	61.9335	71.8291	75.0141	18.285	24.3709	26.2301
Bra004590	87.074	62.9224	71.7312	21.5817	18.6823	15.2597	55.8171	44.0248	48.1073	19.8112	23.334	23.1325
Bra004592	62.9325	64.6139	60.2891	116.065	98.5778	137.11	53.1881	84.2771	93.3632	139.971	154.538	112.337
Bra004593	3.99732	4.08299	3.73116	23.1655	16.7795	17.9782	2.62773	2.54193	2.98899	12.1901	15.4036	7.61776
Bra004596	3.95059	4.5286	4.20703	0.441314	0.522008	1.03076	0.500451	2.27117	2.35766	0.40528	0.714256	0.179686
Bra004598	0.372256	0.202924	0.285396	1.6089	1.21204	0.833641	0.18893	0.390151	0.303143	0.987596	0.922828	1.1077
Bra004599	3.30371	5.02535	4.33793	0.602794	0.258135	0.692501	2.74374	2.79611	4.47032	0.966975	1.04819	0.5707
Bra004603	1.11462	1.50079	2.65556	0.240501	0.239913	0.436872	1.71587	0.39999	1.18592	0.245168	0.23428	0.084821
Bra004604	8.03046	6.37091	5.20354	1.44186	0.624127	1.45713	6.652	6.53104	8.45779	0.887484	0.262499	1.26812
Bra004605	0.059478	0	0	0.661696	0.271159	1.02504	1.12404	1.01593	2.22719	5.79896	3.59829	6.33597
Bra004620	121.224	97.0702	113.338	16.0461	24.0752	21.9392	95.865	157.688	83.7635	44.2868	47.7611	46.2871
Bra004633	8.11931	13.0989	14.7115	39.7395	55.2771	39.0234	14.6481	21.3139	22.3749	29.6449	29.9969	29.957
Bra004637	1.80877	0.653998	2.74771	2.87154	3.61015	5.18478	0.776682	2.07972	2.63299	3.62541	2.74645	6.46584
Bra004638	1.98673	0.980122	2.61944	20.2446	23.2562	20.7914	1.00911	0.861173	1.9989	20.5793	20.1685	21.356
Bra004652	10.2138	12.7878	13.4591	0.741031	1.23976	0	6.73783	5.76818	1.59872	0	0	0
Bra004655	0.610824	0.658615	3.58966	0	0	0	0.098111	0.07931	0.378948	0	0	0
Bra004657	23.9717	27.422	24.1646	8.46654	7.92598	11.4463	30.528	49.0514	51.5198	17.7128	22.7785	21.6248
Bra004662	10.8363	11.3673	14.392	25.1642	18.9474	15.3914	13.7337	14.5135	15.9243	20.2912	18.9081	15.0012
Bra004667	1.97447	2.33772	2.54861	0.321482	0.441691	0.093558	1.43201	1.97748	2.66921	0.137019	0.343606	0.171168
Bra004668	12.6153	11.0711	11.4984	0.810084	0.755508	1.04113	4.60142	5.98013	3.49277	0.716395	1.42206	1.26355
Bra004669	2.36282	1.16662	2.01764	0	0	0	1.09056	1.14186	0.490748	0.072618	0	0.224064
Bra004674	2.08563	2.41656	0.853144	0.220831	0.159831	0.094031	1.5728	1.36344	2.10878	0.583387	0.053989	0.307249
Bra004675	176.858	145.07	149.179	56.3367	65.8754	68.6184	263.726	263.395	232.519	77.7505	105.869	87.2892
Bra004681	1.59317	3.16859	1.94105	2.69794	1.42233	2.38984	0.780528	0.82098	0.166281	1.94185	1.29396	1.70109
Bra004688	2.77251	2.18212	2.03925	0.159791	0.072509	0.755113	1.74723	2.62681	1.39752	1.31681	0.514672	0.418506
Bra004708	9.74081	9.87205	9.03361	1.03545	0.755379	0.554267	7.38733	5.53837	3.51254	1.1724	0.564609	1.91885
Bra004709	3.43328	4.52279	2.40608	0.850754	0.701616	0.345768	1.87229	2.8014	1.45677	0.377256	0.383084	0.757545
Bra004710	10.2452	8.70538	9.3364	1.2846	1.10251	1.02896	5.39949	7.58102	7.44547	1.39864	2.80408	1.05012
Bra004711	27.4248	26.7173	24.4278	0.777547	0.075912	0.748301	13.9407	18.5885	16.9656	1.65954	2.39559	1.88571
Bra004715	3.50019	0.964684	0.391365	0	0	0.099029	1.69681	1.03042	0.82175	0	0	0
Bra004716	5.15132	3.30082	3.39798	0	0.614772	0.460658	9.30782	8.82962	3.46044	2.83209	2.00584	0.971676
Bra004720	16.1658	18.2007	18.7977	3.19415	6.79341	10.0827	27.31	34.1692	31.1529	16.0484	15.7247	14.886
Bra004727	19.0957	23.0293	16.4178	32.3297	16.3407	25.3409	33.7947	31.8161	37.7848	28.8128	30.2374	30.7188
Bra004728	8.01549	7.98922	10.9917	9.36719	9.36072	10.8447	22.8013	21.5128	21.6026	6.9245	8.14791	7.6209
Bra004745	6.2088	5.16891	6.25015	14.9603	10.395	15.4827	2.92235	6.49468	5.57156	17.3365	18.4374	24.0564
Bra004747	51.6629	38.5286	49.1234	75.1932	60.6919	56.3512	48.4972	41.0129	45.9681	54.6415	50.5309	56.2187
Bra004749	20.7788	25.1635	34.0296	5.90114	5.57214	2.99295	25.9216	19.2215	19.4174	7.61409	6.02457	10.6382
Bra004750	32.4671	26.4611	28.9557	76.4169	62.2934	44.5393	40.2523	19.1518	26.3845	44.5858	41.385	33.3261
Bra004751	7.62231	7.85443	9.08141	11.5706	12.4715	11.5836	4.16555	4.53661	4.94074	8.50854	8.1798	8.36825
Bra004756	4.58336	3.22234	1.99769	15.2375	4.31466	3.62364	15.4189	22.3981	24.8094	7.85241	5.04789	7.17915
Bra004757	3.78365	4.45961	3.79478	0.623414	0	0.146999	1.42243	1.68517	3.3968	0.096921	0.270908	0.244959
Bra004758	6.96675	8.19941	5.89905	4.03491	3.2012	4.02766	8.73286	9.02532	6.93264	2.12719	3.2836	2.82406
Bra004759	14.967	16.3399	16.0168	8.19775	10.3094	10.0518	9.6044	15.7212	12.5889	21.4286	15.6033	25.5549
Bra004760	1.94063	2.95249	2.00775	1.08141	0.741437	1.24507	2.60764	2.56619	3.25419	0.628191	0.840182	1.30162
Bra004761	19.4149	21.6157	19.6126	26.8832	34.8189	26.3277	17.6591	17.6625	22.0316	37.1926	32.1665	32.6749
Bra004768	29.9893	7.06447	21.0214	0	0.312209	0.628069	4.01543	6.38397	3.99302	3.8358	0	0.576966
Bra004771	3.56889	5.4813	5.48343	1.02816	0.06907	0.666814	4.46769	7.87437	7.20326	3.82561	0.522434	0.332062
Bra004772	14.5865	13.4542	4.74453	21.2765	55.862	63.2973	15.9283	14.4395	12.9031	37.2404	44.6483	51.0251
Bra004775	17.8972	19.669	15.4897	23.1646	17.5946	22.0235	14.2012	13.1745	12.6576	22.8842	23.4795	25.1723
Bra004778	23.7149	21.355	19.2965	56.0255	50.1576	43.601	35.7547	27.3311	32.7642	67.2301	79.5247	68.7354
Bra004783	50.5049	33.3797	34.3746	59.7274	68.7977	47.024	48.1061	48.7461	49.2275	53.8171	57.575	60.4868
Bra004785	28.8325	20.9388	26.3849	32.9759	38.3943	36.1358	22.0144	28.0762	23.3778	33.2691	32.3887	34.1442
Bra004786	43.5964	42.4075	42.7176	14.4614	11.8253	10.2254	20.3966	24.8846	17.8445	12.6686	16.8248	20.8989
Bra004788	1.29891	1.28256	4.03732	0.040268	0	0.032104	0.622642	1.67917	0.872252	0	0.093439	0
Bra004795	228.147	138.556	183.546	274.138	302.913	250.533	165.176	160.616	153.599	266.39	285.417	260.49
Bra004796	16.5989	15.055	15.3758	4.86326	4.63144	4.25859	10.2961	12.1886	9.43389	3.93004	5.12402	5.03229
Bra004803	1.75873	4.44491	3.34019	0	0.262116	0.546119	5.64484	12.6545	15.9575	0.459378	0.085637	0.153267
Bra004807	100.135	218.985	92.5422	16.67	28.7564	26.2007	134.586	128.959	113.655	14.3446	20.6886	26.4451
Bra004809	16.7904	17.1421	20.4291	8.87121	9.92234	8.09723	21.4449	18.4799	18.7657	6.70421	6.97945	9.04002
Bra004812	29.3472	23.2288	27.049	64.7821	52.8125	51.966	24.1927	26.0745	25.5833	52.7904	50.0915	59.007
Bra004815	5.6448	8.0322	5.42176	0.536695	0.727558	0.679407	3.01805	3.31703	2.23104	0.942398	0.985217	0.734517
Bra004817	2.11969	2.94415	4.34065	0.305562	0.615837	0.420647	3.24088	4.37977	6.01551	1.75875	0.886617	2.30914
Bra004824	13.0386	18.9549	12.8724	2.19719	2.23195	1.72414	24.9913	32.5359	55.0907	7.78622	6.29915	7.78723
Bra004829	35.8406	27.7785	31.5454	47.9037	46.8229	54.189	36.8761	36.3204	38.3314	55.5559	56.0735	58.7168
Bra004835	6.44828	11.4843	8.97277	19.4712	41.8043	28.92	19.6097	13.6995	14.5292	39.3065	33.0265	48.3919
Bra004847	5.53042	3.86107	5.16848	0.931271	0.268686	0.30502	7.35977	5.96103	3.7492	0.972005	0.756409	0.70871
Bra004852	2.45404	2.26207	3.12789	3.32574	2.80558	4.65937	1.47608	2.0853	1.63613	3.73061	3.07753	5.0187
Bra004855	36.0651	29.8785	28.864	7.74581	4.3414	2.05673	10.7952	23.9001	13.0355	6.55215	8.4383	4.331
Bra004859	37.9912	38.6027	33.0013	10.2508	9.77425	8.04695	37.5814	37.4603	27.7571	9.99334	12.3846	12.2692
Bra004864	32.53	28.4432	24.6968	1.53151	1.88513	2.83442	16.4095	25.5473	23.8599	3.32831	3.25637	4.14752
Bra004871	5.65802	4.66568	5.23831	16.3689	9.96956	13.8989	4.02935	5.42533	5.94714	10.4265	13.3655	12.7677
Bra004872	43.3438	47.3279	58.8594	5.14122	5.51297	4.97763	28.0269	23.6022	22.1929	6.52452	9.86696	9.57865
Bra004878	17.9886	17.9646	16.3197	1.00532	0.480072	0.898593	10.6704	12.7047	10.6241	0.421788	0.785422	0.900321
Bra004881	9.01706	6.30478	10.3501	8.21058	2.28927	8.65943	8.93086	6.32078	7.20683	15.1991	10.1883	9.41408
Bra004882	29.05	11.5692	24.0653	23.7795	23.3338	19.4652	13.1518	14.8947	16.2048	28.7426	29.0486	30.4838
Bra004884	37.1616	15.559	27.937	48.0507	47.5286	37.4382	19.3179	23.6735	23.6354	38.0979	43.4053	44.6973
Bra004888	69.8343	74.4987	60.3362	10.7074	8.89407	6.72217	20.1876	28.2835	21.3226	3.56284	6.1099	5.99897
Bra004892	10.5903	8.9508	16.4949	23.5431	18.887	19.2269	9.03218	9.97939	8.62219	20.5363	20.9294	24.8891
Bra004899	6.80767	7.55631	6.10187	2.61111	1.55894	1.98932	4.10373	4.15274	3.36437	1.67349	2.36867	1.76009
Bra004902	10.0681	12.5112	10.7564	0.867647	0.920956	0.669183	3.61307	6.73187	3.89504	1.30355	0.926125	1.66302
Bra004903	0.183038	0.228863	0.155017	0.857979	0.636418	0.524727	0.597688	0.426316	0.814241	0.218199	0.163481	0.518008
Bra004905	16.3997	8.34687	10.5872	6.15145	2.93798	5.16678	12.9837	9.27378	16.4289	2.78567	2.60692	2.64984
Bra004907	15.3831	22.7157	20.0685	22.277	21.6367	15.3585	12.1657	7.99522	4.30924	20.7214	18.0479	18.4796
Bra004909	0.577629	0.833921	0.039265	0.777179	1.25417	1.04842	2.59913	3.1731	2.66413	0.868987	0.411708	0
Bra004912	4.50712	3.37857	4.74461	2.17147	2.23999	1.21789	2.38282	6.31777	4.74234	1.46109	1.07351	0.797036
Bra004913	21.54	21.3724	16.9226	0.564511	0.355022	0.350657	11.4912	29.0351	39.2505	0.989011	1.55529	1.32644
Bra004915	34.8248	31.4248	23.1035	28.8246	20.7596	18.9959	11.0877	20.6946	10.2762	28.6634	34.6759	26.275
Bra004923	1.03463	2.16505	0.406878	1.26615	0.585577	0.491323	2.02907	2.649	3.06772	2.47783	2.35522	3.51601
Bra004928	65.5303	52.1956	48.8418	171.898	236.124	232.699	58.5321	51.4642	58.0172	151.748	165.191	139.14
Bra004929	18.1613	28.1123	19.8861	5.45019	6.43705	4.40006	9.92399	11.6971	10.7321	5.79098	4.39851	6.74468
Bra004931	2.42578	2.62103	2.94877	0.568498	2.00568	1.03073	2.75672	3.61511	2.60735	0.200656	0.763499	0.781591
Bra004933	7.17927	13.6527	9.90946	15.6818	24.0461	23.0051	15.9157	17.031	18.4655	28.5249	43.0975	36.3652
Bra004934	3.11665	1.70106	3.07656	1.20829	0.97599	0.544932	3.4767	3.02261	2.28469	0.534543	0.973728	0.457152
Bra004935	25.8092	21.717	24.6268	7.21111	7.00148	7.76685	22.2778	22.5113	20.0728	4.80439	5.38838	5.25934
Bra004937	7.50589	7.86073	7.94389	3.40946	3.79608	3.35801	5.69699	12.9267	9.30123	1.83623	3.71908	2.57939
Bra004940	264.623	336.924	302.718	712.783	678.089	692.608	300.335	285.325	315.269	572.417	537.379	495.517
Bra004941	4.63357	4.40577	6.26537	3.08001	1.99578	3.1708	0.890049	0.710427	1.03893	1.54994	2.2606	1.39635
Bra004946	2.41998	1.82544	0.719812	0	0.084228	0.059533	0.187805	0.782224	0.054143	0	0.029099	0.144585
Bra004948	1.08897	0.951557	0.953743	2.68358	5.31666	3.75001	0.37244	0.145523	0.601456	4.06351	4.16822	3.77697
Bra004950	1439.16	1496.14	1267.49	152.941	162.414	179.113	1106.03	1517.51	1507.01	264.28	298.931	258.225
Bra004951	26.5615	31.3072	27.6298	4.69146	4.16748	1.88033	16.9771	16.0693	10.3947	3.16451	3.24973	4.03257
Bra004961	2.28275	2.45611	3.84163	0.612887	0.269094	0.306459	1.1352	1.67397	1.01694	0.251421	0.243267	0.564931
Bra004962	28.2209	23.9331	20.6517	5.3309	4.42606	4.09139	16.398	18.3299	14.4096	4.96433	6.4135	4.61976
Bra004964	4.36985	9.23701	10.9951	1.58072	1.38756	1.48699	3.17009	5.2614	3.72993	1.03357	1.5664	1.65249
Bra004965	45.7451	40.3417	42.4902	16.766	14.197	11.4476	36.0547	35.7987	27.4952	9.55826	12.7331	14.9578
Bra004966	1.04067	1.36791	2.6752	0.355035	0.295342	0.537679	1.50183	1.33045	1.49439	0.270513	0.11552	0.101107
Bra004970	30.7883	25.0192	25.8524	66.2792	71.2621	61.0632	34.0853	29.0786	31.5569	62.1894	66.4953	58.8411
Bra004973	1.63127	0.598945	1.9909	0.055162	0.154074	0.177683	0.703387	0.694087	1.02748	0.137794	0.028656	0.037154
Bra004983	49.0254	63.2505	64.6388	14.2247	17.0176	9.25081	35.0594	34.407	23.4826	8.39346	8.20256	8.9601
Bra004984	4.58975	7.33576	5.96593	1.57863	0.991357	1.55011	1.55869	3.98311	1.74241	1.44813	1.54196	1.60985
Bra004989	1.92383	3.47386	3.45056	0.138666	0.069909	0.169471	1.19953	1.49667	0.449811	0.322714	0.38952	0.128372
Bra004990	0.956135	1.08739	0.72334	9.66373	7.00313	8.45319	0.711435	1.54383	0.782018	7.72394	8.15145	7.70723
Bra004991	2.52066	4.09428	1.10568	81.814	75.239	81.7337	13.524	11.425	14.4402	118.077	122.745	85.1302
Bra004995	22.4287	15.036	17.1778	38.748	43.8141	39.6821	21.7082	22.9256	26.2979	40.726	45.0837	43.3025
Bra004996	3.27539	1.60627	2.82113	2.95197	2.07269	2.62791	3.73395	2.65578	2.5829	7.68142	4.09568	8.69907
Bra004997	69.877	56.2086	61.6102	98.6371	97.0248	82.2005	73.5362	59.0554	70.0212	118.413	123.675	97.2109
Bra004999	19.301	24.9348	29.3531	40.2301	41.543	51.5326	17.3843	19.0604	19.7586	18.2146	21.5356	22.3513
Bra005001	38.4115	33.8513	27.8254	0.901521	0.797096	1.48792	36.7954	25.3571	29.2965	0.619236	0.958152	1.43863
Bra005002	42.9844	36.7061	30.2778	17.6042	11.6479	14.26	64.8189	42.2532	46.0895	13.5298	12.213	15.6816
Bra005003	73.4254	85.7426	68.2125	10.336	11.0314	7.14829	46.997	46.742	43.798	6.40994	5.49574	7.66387
Bra005004	4.01926	1.02305	2.62371	0.039881	0.021448	0.015743	0.442015	1.56257	0.672626	0.180039	0.022673	0.304126
Bra005005	7.11834	6.38031	7.33053	1.79578	1.6645	1.55912	4.50252	5.44332	6.48228	2.41339	1.58392	0.962627
Bra005007	29.7059	37.0431	35.7992	0.626627	0.301692	0.577893	15.3868	17.7204	13.5343	0.812195	0.844016	0.414805
Bra005009	1.92467	3.60396	3.25313	6.30687	5.83927	3.93112	2.25148	2.81372	2.31112	3.09005	4.8304	2.2479
Bra005011	2.78354	4.18467	3.36753	0.983535	0.853277	1.30666	1.61176	1.93626	0.516434	0.618125	0.357586	0.481441
Bra005012	127.57	137.649	133.041	418.716	386.259	471.29	957.291	965.636	1099.34	1301.42	1552.63	1293.19
Bra005022	49.5339	59.4681	39.5903	0.979498	4.60763	5.40689	88.1811	98.0324	101.4	7.41354	9.19832	6.65306
Bra005025	38.139	34.9539	43.7094	1.04715	1.06423	0.492143	20.2762	18.5322	13.1918	1.65783	1.35407	0.558835
Bra005026	5.42558	3.30031	4.81319	17.266	15.7078	23.0847	2.75727	4.93508	4.43748	18.8885	15.8074	17.139
Bra005027	13.9392	9.09401	8.81275	16.9501	12.8917	15.7408	11.028	9.49109	8.80138	9.67479	13.3333	11.3002
Bra005033	0.813877	2.00093	1.15016	0.046881	0.052165	0	0.866705	1.90447	0.921742	0.102646	0.026653	0
Bra005039	6.55206	7.31503	7.23386	1.00388	1.04208	1.49461	3.64828	4.44348	2.60069	0.928964	1.08916	1.53223
Bra005041	5.28821	2.88568	3.28509	0.200644	0.272777	0.28108	3.13562	2.96278	2.47136	0.093061	0.884556	0.695672
Bra005048	1.327	1.09235	2.21132	0	0.401428	0	0.899413	0.728246	0.672903	0	0	0.214596
Bra005052	25.0196	38.9643	29.4294	21.5785	16.8633	21.9636	31.8709	30.8869	33.0462	19.7083	2.81597	7.12426
Bra005053	9.52326	13.4392	5.51507	0.414558	0.838702	0.831184	12.5239	26.2287	16.5185	0.710696	0.415974	0.605015
Bra005054	6.60357	14.0535	10.713	2.42536	2.29739	2.71722	9.07919	8.1724	7.13408	2.36766	3.65424	4.22635
Bra005057	10.9549	11.6402	10.5197	49.3529	36.4369	45.9314	5.88375	5.23603	7.12675	34.7549	25.2838	33.6372
Bra005058	26.3713	27.6843	24.8814	12.9148	9.43352	8.9888	7.46455	12.5358	5.29009	16.337	16.6432	14.3992
Bra005059	11.3825	8.00438	9.73952	73.4995	34.5021	28.4194	10.1403	13.9669	18.5364	45.6001	38.329	39.7918
Bra005061	18.5051	20.4923	19.5401	39.2229	40.967	50.4193	60.5337	53.0343	53.5684	44.093	47.6086	42.9486
Bra005066	7.77352	12.7642	8.46971	1.38416	1.41986	1.11911	5.97703	4.9192	5.83802	0.807178	0.92394	0.627796
Bra005070	0.037089	0.043681	0.040306	3.63073	1.75499	2.03562	0.02822	0.043106	0.020612	0.541821	1.69661	1.37987
Bra005071	1.5825	2.55719	2.55692	5.12429	7.85735	4.11386	1.70521	0.806006	1.0736	3.20236	5.2862	3.97573
Bra005079	0.772883	0.659877	0.513451	1.29038	0.779142	0.419875	1.97368	1.21266	2.29217	4.53002	3.99527	2.10236
Bra005087	3.42497	1.16889	2.33721	1.12736	1.46105	2.4488	6.24855	6.69552	9.19774	6.00978	4.92919	6.15903
Bra005091	9.48072	10.6198	11.891	11.4228	10.0218	8.22834	3.44533	5.82066	6.5328	8.83558	9.60405	7.92451
Bra005092	25.9113	17.9821	29.1572	2.0853	1.37332	3.43204	10.5757	6.29504	8.24493	1.64094	4.39475	1.76578
Bra005099	132.163	145.592	184.587	4.07009	6.93636	9.46481	106.247	67.0765	45.6529	4.30486	0.378398	1.42274
Bra005104	2.43087	1.75597	5.18823	15.2173	8.83677	7.45305	6.79899	5.99925	4.27466	8.00968	5.60996	6.74771
Bra005110	24.5548	23.0338	25.9737	29.7919	31.7561	29.6171	24.823	22.6727	25.7745	42.4584	37.5761	32.6219
Bra005117	37.8711	40.5391	43.2853	99.304	97.6741	73.9066	47.4363	40.6531	48.8118	64.9172	53.8313	70.7402
Bra005123	4.38067	4.37282	5.30748	6.68581	7.03175	6.51278	7.89973	7.42681	9.02311	8.86795	8.69721	6.31496
Bra005125	1.92356	1.69569	3.35632	33.3313	37.51	18.461	7.59921	7.93099	6.46274	27.7487	41.9268	19.9937
Bra005126	44.2375	50.5089	49.5343	46.5837	51.9993	47.7148	131.437	142.128	156.991	59.4061	63.8911	63.5382
Bra005127	2.95218	2.74215	2.44595	14.6921	13.7967	8.87556	2.21758	2.83491	2.79278	8.65074	9.38681	8.42403
Bra005131	36.3339	49.8281	40.4278	1.71399	3.30242	4.1858	30.6189	53.6953	33.1708	6.63999	9.37256	7.68329
Bra005136	93.1036	116.389	105.212	15.8305	22.9453	22.7881	60.9737	75.4512	67.5179	18.2694	24.1572	19.1572
Bra005143	1.32689	0.775098	0.906689	10.0236	7.75786	6.06984	0.10322	0.153501	0.181108	4.03408	2.54598	3.70976
Bra005144	66.1981	31.5918	73.1029	32.8146	29.9535	38.0463	20.888	23.6512	25.1962	36.4961	34.4463	49.0473
Bra005148	2.22516	4.01826	1.72455	0.210512	0.546039	0.391997	0.78386	1.86257	1.50493	0.412184	0.425504	0.548818
Bra005151	4.74687	3.20347	4.21656	1.51612	0.693102	0.423673	5.45781	5.00417	5.39349	1.50093	2.60659	2.1302
Bra005153	2.42273	4.25277	1.54313	24.1251	19.0803	2.54057	33.9505	57.1909	94.8213	25.1474	40.3102	40.1481
Bra005159	69.9069	79.4195	66.8477	5.8188	4.4352	7.52482	88.8389	86.1936	71.4607	5.48873	7.93367	6.66713
Bra005163	15.4413	15.1736	18.3682	30.6707	30.1901	35.7588	16.8526	23.1059	23.3421	44.2929	42.4591	38.2775
Bra005172	19.712	23.1594	14.8972	1.4894	1.8128	5.38584	10.5475	8.66216	4.96666	2.2716	1.93135	2.60542
Bra005175	4.74386	1.03314	2.5123	0.108784	0.12145	0.337233	3.08886	1.30885	2.3891	0	0.42609	0.176763
Bra005176	9.66194	19.4358	4.36585	0.143788	0.066141	0	5.66997	9.41769	4.04915	0	0	0.231129
Bra005177	51.1114	38.5943	47.7141	4.88336	7.17105	9.15767	43.1289	36.8712	27.1757	6.53876	7.03901	7.04462
Bra005181	1.66546	1.97179	1.33758	0	0.030083	0.057061	0.845174	1.56233	0.887062	0.250001	0.089411	0.081944
Bra005182	10.7061	9.75292	9.68272	2.318	1.55608	1.79346	6.12891	6.11241	5.17312	1.33695	2.01354	2.14286
Bra005183	33.7148	30.6262	33.7156	35.8734	41.3593	37.5835	31.5507	39.8925	39.3908	67.6164	61.9319	63.0026
Bra005185	57.9572	57.6482	45.4629	14.6595	30.3283	20.5916	43.0752	61.4236	63.9247	14.2391	14.8381	15.8297
Bra005186	1.1224	3.18118	1.92559	1.4844	1.71345	1.97429	0	0	0	0.502646	0	0.432197
Bra005187	14.3947	17.5081	15.8565	29.1022	33.7844	35.2745	13.8085	15.6786	14.544	30.8992	28.024	27.1866
Bra005189	7.33091	6.62141	7.64582	3.06405	1.10933	1.07144	8.17469	6.78053	8.22999	1.26329	1.69138	3.01203
Bra005190	1.03157	1.02805	1.61101	1.34561	1.01359	2.34147	0.822614	0.903992	1.02891	2.10884	2.05441	1.69087
Bra005191	67.8203	70.425	61.3164	29.4141	33.8017	29.7401	62.3452	58.6408	66.9716	20.6865	17.6475	19.8998
Bra005193	21.3636	42.6493	51.5726	1.2344	1.27929	1.32566	20.6677	20.5402	11.5472	0.562626	0.713333	0.765753
Bra005200	1.53339	1.13899	1.04949	0.01064	0	0.025145	0.724793	0.828042	0.47065	0.215195	0.191717	0.263425
Bra005206	8.81428	10.4531	11.509	2.24872	2.08827	2.69599	15.1502	10.8767	10.1101	2.7166	2.53223	1.48893
Bra005207	28.5429	20.5278	16.4106	2.74356	1.79996	3.6073	12.7505	14.6926	8.14674	2.86687	3.82855	2.57408
Bra005208	2.68949	5.65897	2.8746	1.41773	1.35876	1.18937	2.6122	2.98511	2.00193	1.4356	1.44415	1.07461
Bra005212	10.5912	8.3993	14.8279	25.3422	39.3783	41.0743	17.4467	15.604	20.6451	35.0369	42.0082	42.6934
Bra005215	144.529	161.152	162.766	0.311242	0.164642	0.966846	95.6255	95.2138	80.9834	1.32845	1.73472	1.18884
Bra005216	323.898	398.084	257.877	0.511497	0.845165	0.682379	213.532	244.17	168.281	1.30349	2.64839	1.35716
Bra005220	16.1459	18.077	17.3163	2.04439	3.40983	3.44775	11.7883	12.7528	14.9445	1.77295	1.72595	2.34123
Bra005221	19.9985	22.8292	53.5105	7.98401	10.2409	9.83697	28.4537	25.9346	20.3583	5.65433	4.91885	7.06787
Bra005227	2.39482	3.38752	2.28502	1.3375	1.9728	1.15598	25.6076	13.7742	12.8874	3.14057	3.46003	1.2401
Bra005229	23.7341	10.2634	14.7908	3.31263	5.10641	1.91167	24.3685	20.0808	17.7682	3.47359	5.65972	3.98574
Bra005231	13.8707	11.6112	15.0869	1.11059	1.2748	2.45602	25.5131	17.1249	25.4231	8.87648	6.35571	7.70456
Bra005234	3.35574	3.16137	5.23117	0.121582	0.201797	0.291172	3.88087	2.72129	1.05039	0.103028	0.197283	0
Bra005235	3.45128	2.03147	3.17123	0.628791	0.260367	0.285047	0.58915	0.371116	0.491009	0.299118	0.681804	0.681199
Bra005238	10.8222	11.1143	9.68495	0.185611	0.32723	0.052142	7.0775	6.1613	2.22093	0.038555	0.132651	0.084904
Bra005241	1.96561	4.60513	4.29591	0.045605	0.170316	0.576642	1.63901	0.943245	2.42948	2.28302	0.380405	1.65336
Bra005242	6.60921	8.32566	9.56072	0.591435	1.34549	2.35637	10.1733	6.91667	6.19756	3.49673	1.20348	3.6755
Bra005245	0.155968	0.041608	1.51138	0	0.039545	0	0.708793	1.0396	0.93084	0.160438	0	0
Bra005251	8.1069	5.93657	8.44653	1.75586	1.55664	1.03871	9.11163	7.62755	6.50763	1.38144	1.867	1.67986
Bra005257	3.39295	4.36331	2.82166	1.49371	2.34578	3.63958	8.92263	5.00511	9.78178	10.1137	10.2294	6.68065
Bra005258	79.7868	57.101	62.0476	102.68	94.0865	78.0168	45.1961	56.5155	54.0699	83.5815	118.315	132.581
Bra005267	3.4667	5.71045	3.79376	5.97965	7.99878	7.14893	1.49984	1.39364	2.85218	3.59119	3.70636	4.14968
Bra005269	63.0072	44.0202	40.806	69.95	37.9091	39.4817	43.956	45.8482	51.3541	86.8264	109.315	83.0618
Bra005273	3.45411	3.76039	2.79438	1.45398	0.861884	0.970662	5.63578	5.15036	7.44328	0.895588	0.456044	1.33999
Bra005280	11.5611	13.0092	10.1611	1.59727	1.37825	0.891032	9.47596	6.43082	9.67355	0.805969	1.40233	1.19365
Bra005283	2.88549	13.4892	6.83331	7.97095	5.99535	9.71733	8.67144	7.46574	7.31841	15.5967	19.0019	14.915
Bra005287	5.4683	9.49431	6.37451	38.2856	30.8481	24.9467	10.3946	13.6516	17.0368	26.3229	21.2967	23.2276
Bra005289	6.76462	4.98956	7.39647	2.40188	2.11428	2.40836	7.29621	8.56269	7.65312	2.38732	1.85648	2.30132
Bra005296	46.7096	40.1968	34.8259	46.8336	52.6896	50.1691	34.5579	41.6281	38.112	74.0713	73.9095	95.2425
Bra005300	1.9086	1.72602	3.39216	0.116352	0.095805	0.276834	2.38224	3.3929	1.69411	0.025388	0.098119	0.431538
Bra005305	1.20038	0.912514	1.26741	4.82294	5.13974	4.48177	0.825663	1.29766	0.303591	3.8579	3.19082	3.53707
Bra005336	0.186051	0.030744	0.589763	0.624196	1.32336	1.65615	0.059437	0.168629	0.482946	1.89241	2.352	2.99642
Bra005338	6.11537	2.66155	5.20505	0.268907	0.561737	0.453471	4.73308	2.17001	3.27623	0.702729	0.638778	0.402525
Bra005339	20.1536	20.5374	14.0983	0.913089	3.84581	2.49701	20.2384	19.5048	19.1499	3.18594	3.07732	3.6325
Bra005350	7.33239	9.55194	7.45297	1.77486	1.97464	1.18937	5.27087	6.38185	6.65381	3.06388	2.77016	1.84156
Bra005351	3.0327	3.64982	3.82385	5.43173	5.92166	7.12364	7.17554	9.83778	12.2762	15.2807	10.8437	15.3037
Bra005355	13.6671	15.9816	7.53257	4.02439	2.48721	4.05322	34.2903	27.5668	29.82	2.06245	3.28069	3.19233
Bra005356	3.58732	4.06173	4.99952	1.08255	1.3036	2.76655	4.52351	5.27963	6.99181	0.8431	1.97016	1.2001
Bra005357	18.0575	11.2493	13.8603	38.8148	37.9772	36.26	10.1792	10.4833	8.7432	35.1343	43.9696	41.3618
Bra005362	2.49898	3.02611	2.43676	0.187595	0.210652	0.295868	1.63978	1.77206	1.27787	0.242128	0.318729	0.209367
Bra005363	31.246	39.2405	33.4179	11.7258	9.41468	9.82033	22.4579	23.213	19.8808	8.40508	6.6604	8.37478
Bra005365	6.44221	4.23871	4.70586	4.02814	2.83921	3.52063	3.41858	4.04223	2.64694	8.91908	8.74386	7.28127
Bra005370	18.7086	27.2451	18.3077	7.68191	10.3331	9.43012	18.3937	22.7056	24.9174	7.29364	8.74858	5.54141
Bra005377	12.9947	9.35373	12.2888	18.0285	17.705	18.9502	14.3508	12.9229	17.7097	20.6238	21.7202	21.4411
Bra005378	2.85976	3.29076	2.0812	20.9522	21.5377	18.6815	3.48892	5.92297	10.1796	18.4505	21.778	26.2655
Bra005384	0.101901	0.183431	0	2.5098	1.49242	1.77766	0.144722	0.015834	0.079377	2.48208	1.78038	1.21134
Bra005385	0.373242	0.899581	0.367763	3.74452	6.14131	3.41654	0.542215	0	0.74643	1.26963	1.47499	1.16135
Bra005387	4.25975	5.83577	3.50237	53.3092	34.9096	26.5302	2.8992	4.61556	3.71474	40.7415	37.8058	25.0204
Bra005388	1.69779	1.81712	1.6322	0.24962	0.132039	0.029395	0.417049	1.77509	0.848876	0.689027	0.654201	0.277718
Bra005392	0.495109	0.520195	0.729577	1.20856	1.27587	0.778596	0.490353	0.925528	0.623882	0.180557	0.150415	0.313639
Bra005395	0.751569	1.28326	0.914696	0.493199	1.21471	1.06585	3.96075	4.549	4.1062	2.90468	3.53596	2.62352
Bra005396	2.51333	1.5349	2.80519	2.75964	3.58701	4.83942	1.08997	0.478182	0.89025	2.2053	1.80472	2.03554
Bra005398	7.47557	9.90801	8.53123	2.42338	3.38855	3.52779	3.52591	4.30206	3.30509	2.24954	2.83338	2.71329
Bra005405	4.58947	4.17076	5.62617	13.1754	11.3797	8.59283	3.88574	5.05793	4.59917	9.54622	9.89765	11.9467
Bra005408	8.61866	13.5878	12.6176	2.80624	3.69875	3.54094	18.0874	16.8085	18.7212	3.69451	3.95781	3.92705
Bra005419	33.4105	44.4809	37.4787	4.40537	5.29287	3.52171	42.7672	38.9778	42.663	4.59206	4.93489	7.8941
Bra005423	1.67936	0.299758	2.77265	3.1229	8.03671	6.01456	2.70914	2.51252	3.04716	3.76709	9.06804	2.67133
Bra005424	7.79983	5.56861	13.6218	5.41478	10.1404	6.0683	18.0125	23.6052	32.0836	7.04038	9.4667	4.70625
Bra005432	1.95204	2.35032	0.329539	1.17899	0.380627	0.319267	0.415175	0.313912	0.277647	1.65953	1.18444	1.00127
Bra005434	4.01807	4.06535	4.59459	14.4571	11.7198	11.1948	4.98313	7.97264	8.11777	12.4187	14.5496	13.3808
Bra005436	5.18012	4.37918	3.21446	4.5473	2.51561	5.66592	17.0769	22.8192	21.1979	12.0107	17.1679	8.08141
Bra005438	113.68	106.374	100.532	204.813	217.515	169.699	83.3029	87.365	82.2318	197.263	178.588	190.162
Bra005439	9.82999	7.46599	7.64191	32.1365	27.0974	23.4124	7.34136	9.70514	8.65574	24.2271	24.0935	25.889
Bra005441	57.204	54.4674	55.3464	110.08	96.4964	91.3396	60.273	71.9652	77.528	121.032	129.316	129.815
Bra005444	1.87958	2.80856	1.55823	0.316397	0.231743	0.434818	1.79591	2.67845	2.6729	0.423786	0.458202	0.762052
Bra005445	1.79006	3.28693	2.34229	0.491639	0.225652	0.636892	0.898113	0.596973	0.100995	0.15827	0.481033	0.1617
Bra005450	1.57073	2.97789	1.45166	0.246958	0.126027	0.059341	1.48788	0.909554	1.00333	0.129148	0.089642	0.233638
Bra005462	25.323	23.538	20.2643	13.7377	8.79698	8.86673	20.8327	18.4748	19.6661	5.63151	6.56396	7.61684
Bra005463	17.463	20.8249	16.6348	9.61358	10.5426	11.3869	19.7879	19.7187	18.1747	5.35183	5.57518	5.69656
Bra005465	43.8645	34.0191	45.9917	62.6576	91.4096	67.6884	45.0812	37.2022	39.4196	65.2929	65.9599	66.253
Bra005468	160.688	235.308	204.305	232.196	406.064	320.958	282.106	250.034	313.877	334.815	292.923	354.667
Bra005476	13.7121	9.95759	12.0376	1.11786	0.654853	0.427486	9.26811	10.9715	10.6221	2.8084	2.31599	1.73446
Bra005479	0.041335	0.049696	0.711675	0.968445	0.780715	0.751413	1.26125	1.84223	2.37425	3.88808	1.97673	1.1423
Bra005481	23.2215	18.4668	26.5336	37.1499	28.7333	29.9525	20.3895	18.7297	22.1457	32.9504	29.7645	22.7544
Bra005482	1.30163	0.526613	0.974389	3.53779	2.4556	2.07654	0.486667	1.27017	1.23791	1.6978	3.17726	2.69104
Bra005486	40.5	36.4641	34.5961	16.292	17.7644	13.4346	54.8281	35.3827	45.1232	11.0674	15.5138	12.275
Bra005488	1.31983	1.17169	0.850056	0	0	0	0.167861	0.118185	0.34704	0	0	0.104595
Bra005495	18.4642	10.1001	11.9641	19.6657	21.5475	20.6959	13.0808	14.4593	14.8161	21.4442	22.9644	23.516
Bra005496	29.1019	31.5761	28.227	58.222	57.4988	61.4488	35.7472	36.4988	45.2176	65.5183	71.2452	74.5507
Bra005501	2.03809	1.87248	1.65065	4.58641	3.86343	1.98997	5.48795	2.23775	4.2465	22.4706	7.75808	17.8197
Bra005502	0	0	0	0	0	0	4.64957	3.47998	6.11661	0	0	2.969
Bra005505	3.29729	4.36829	5.67339	0.179122	0.308829	0.205997	2.00175	1.89631	1.13763	0.310796	0.123358	0.093953
Bra005514	9.1967	5.79953	8.94779	49.8241	38.9085	36.8227	5.23246	9.34754	8.93263	36.1087	42.2312	44.2295
Bra005516	17.3381	24.4671	21.884	5.03902	6.4389	4.33118	12.3006	13.4982	21.661	5.65803	5.1274	6.02275
Bra005522	81.2494	92.4825	82.5807	85.8607	105.424	117.498	134.817	139.172	145.212	246.045	247.467	234.528
Bra005523	159.29	151.401	152.293	241.238	261.16	248.1	128.051	94.455	102.221	229.354	229.536	210.797
Bra005526	5.17927	6.67085	6.19898	1.50012	2.41238	5.50842	1.81073	3.67532	0.909852	0.747676	0.211756	1.18884
Bra005527	35.5033	55.3361	57.453	3.25411	5.24466	8.14269	11.4836	29.2674	8.93985	3.85081	4.57689	5.34381
Bra005528	3.56121	3.17897	5.55545	0.951476	0.82984	0.92138	5.11889	2.46294	4.5401	0.415029	0.215335	0.485009
Bra005530	2.0403	2.90752	1.21607	0.0633	0.131005	0.238536	1.96559	1.24263	0.821205	0.061849	0.062478	0.033235
Bra005536	4.17192	3.06098	3.51575	0.483769	0.32826	0.335688	1.77246	2.98974	0.774846	0.317498	0.33494	0.342962
Bra005537	5.29221	5.87385	6.34542	1.59353	1.56466	1.71406	7.03299	7.11085	9.07974	1.36963	1.61689	1.36791
Bra005539	2.3381	3.17694	3.4057	42.3529	51.8605	32.3591	3.60086	4.44808	4.41768	47.3515	39.7058	21.5431
Bra005543	8.65833	10.7018	9.07698	22.4823	19.671	17.4151	8.68399	9.23553	10.0496	24.2966	22.038	20.2081
Bra005544	49.1116	54.4702	55.5314	20.9415	20.6279	25.6794	62.7912	40.8456	62.3159	20.9971	20.7733	17.7402
Bra005546	19.6937	16.0003	16.9738	5.84759	3.16344	3.66537	15.2445	16.6337	17.2693	4.97537	2.94089	7.38502
Bra005548	3.08901	2.93757	7.8908	0.822987	0.54929	0.897893	3.21538	3.6991	3.23335	0.565832	0.257257	0.63945
Bra005552	10.834	9.06525	10.5079	1.53101	1.22705	3.43448	8.70235	9.86414	10.3779	1.40029	2.40826	2.08552
Bra005557	6.89952	6.40028	6.48999	0.730802	0.853961	0.861474	4.44918	4.32946	2.5215	0.309395	0.767107	0.605478
Bra005562	1.62701	7.90923	2.97268	0.025231	0.00904	0.044062	1.9035	1.42699	1.12756	0.018984	0	0.021618
Bra005563	3.67424	11.6063	5.01825	0.154457	0	0.09556	6.03448	6.62229	5.25704	0.092593	0.031118	0.236654
Bra005564	38.5454	47.033	33.0539	5.3336	5.33978	4.76162	43.1162	41.7316	36.1416	6.69759	8.68722	7.60458
Bra005565	11.0986	12.2779	14.5659	2.05113	2.71773	2.80079	10.538	6.48339	8.19954	2.59383	3.16809	2.25575
Bra005567	0.460022	0.724541	0.622695	0.068847	0	0.063257	0.409475	0.194237	0.183014	0	0.016061	0.053967
Bra005572	6.00096	4.7739	3.90798	16.1186	15.6951	20.1303	7.40353	11.786	9.5588	37.5634	22.0908	33.8916
Bra005580	13.9696	10.5836	15.1416	43.093	10.7695	34.5057	8.36963	6.23938	4.22952	36.5909	26.7748	20.742
Bra005592	9.2483	8.09656	9.88543	2.60567	2.77928	4.01785	8.26885	8.60924	7.56635	1.56028	2.17994	2.13146
Bra005595	21.0598	19.1144	18.3335	46.7918	45.9774	53.3084	19.7143	25.4496	23.0982	39.9915	44.6078	45.5757
Bra005599	1.97268	1.01578	2.25611	0.330513	0.657357	0.424682	1.4479	2.05981	2.96852	3.62224	2.44162	1.54669
Bra005601	4.65322	8.17525	2.90122	0.062955	0	0	9.2485	9.31446	8.43914	0.308055	0.071581	0.427422
Bra005604	1.05395	0.899462	1.12341	0.22416	0.210827	0.115834	0.454357	0.618076	0.351659	0.174267	0.094444	0.030295
Bra005605	63.0236	39.7599	50.2627	63.2662	76.627	69.1287	52.4016	54.2446	57.0123	60.1384	67.5185	61.7557
Bra005609	56.4574	102.897	62.7786	4.64888	10.9382	9.70077	66.9116	68.7744	83.6221	31.3462	23.1261	35.0398
Bra005612	26.6876	22.0814	23.7077	47.857	50.3349	46.4537	35.0173	33.9679	38.8189	42.5338	37.5248	43.5369
Bra005615	0.521531	0.180992	0.32353	2.52002	2.25654	1.68004	0.126771	0.171339	0.157882	4.88061	3.81242	4.45824
Bra005617	1.93302	1.92004	2.1652	7.2277	3.21835	6.56784	1.19846	0.185529	1.23489	5.26481	4.55138	7.11627
Bra005624	62.5337	72.7533	72.3661	24.6398	20.62	28.8535	68.604	76.9434	77.4122	27.0588	28.4709	26.5463
Bra005638	9.07126	10.2457	9.32108	3.08842	3.61181	2.9889	5.85353	9.21604	7.6732	1.09078	1.84689	2.14883
Bra005641	2.37271	3.14705	3.30318	0	0.124288	0	1.33124	3.77608	1.35427	0	0.157829	0.081694
Bra005644	25.625	17.0636	21.3875	1.04336	0.360736	0.620066	9.25539	10.4442	5.48385	0.453906	0.349054	1.31429
Bra005647	2.84062	2.98213	1.70521	0.150931	0.232127	0.232646	2.35375	2.1197	3.04162	0.621345	0.613216	0.238272
Bra005650	1.68732	2.21314	2.01223	0	0	0.455822	0.759064	0.672627	0.934787	0.366204	0.330098	0.276365
Bra005655	0	0.182132	0	1.16442	0.549477	1.64856	2.00902	1.7035	1.44002	2.65467	3.53041	2.97786
Bra005661	10.4608	10.5632	10.6286	9.6544	5.31749	4.45004	11.6225	10.1058	10.5906	3.73417	4.33744	4.19943
Bra005663	17.0282	16.605	16.8212	3.81217	3.69668	4.8957	14.35	16.7837	14.3987	3.90526	5.70859	6.80911
Bra005666	11.6099	14.439	9.42426	0	0	0.283163	4.13746	5.72387	1.25659	0.103616	0.156584	0.092756
Bra005667	0.100022	0.131854	0.360538	1.06931	1.89854	3.03606	0.37253	0.418399	0.299627	1.73751	2.42146	3.67034
Bra005668	106.051	126.459	119.08	142.259	180.153	150.128	117.079	94.9011	96.5315	141.977	160.577	179.946
Bra005675	67.0033	49.9297	58.2688	143.394	130.511	122.635	39.1506	44.2718	39.9136	86.1955	86.0046	86.1019
Bra005677	192.183	360.349	287.475	1799.22	1447.33	1200.81	181.036	296.838	330.12	2116.02	1673.47	2276.85
Bra005681	8.67332	8.09327	7.14194	9.46567	10.5952	13.0079	9.44535	10.9279	10.0733	27.7722	24.021	21.0123
Bra005682	0.521087	1.20316	0.308264	55.642	54.3101	0.061491	0.122334	30.9695	0.972246	83.627	0.092408	0.795543
Bra005687	86.756	89.2425	80.2195	370.856	483.711	424.312	104.021	72.3637	99.8702	398.406	406.323	402.155
Bra005688	0.10621	0.120175	0	49.0955	29.6961	37.8992	0	0.115258	0.286615	31.9011	19.0055	15.4578
Bra005691	28.4199	28.7623	28.2092	44.3398	45.3137	42.8912	26.1897	25.0389	32.0835	46.3625	45.2396	38.4207
Bra005692	12.3557	10.8678	10.2011	19.6014	15.7446	17.9087	6.74787	9.0271	7.55399	15.7943	14.1401	12.8782
Bra005696	10.5005	13.6788	11.9164	1.74677	1.24314	1.53173	10.8319	10.7653	11.1375	2.3875	1.69643	2.041
Bra005700	16.8138	23.4904	15.1411	5.09695	6.49345	6.26077	17.0807	19.4972	18.281	5.38857	6.43733	4.64977
Bra005701	16.7548	12.6063	16.6536	3.10074	1.53929	2.47207	9.74075	18.2228	12.5587	3.99705	1.89234	6.27673
Bra005702	16.527	0	9.31462	0	0	0.102287	0	17.7802	0.211493	29.2087	25.1611	14.9814
Bra005705	5.61943	4.88728	4.87498	22.6179	26.1666	19.7236	5.84409	6.32728	6.63698	21.746	25.5604	37.1627
Bra005706	6.02214	6.20319	6.44716	3.84567	4.54832	1.8603	11.7222	8.8235	8.58634	1.50802	4.25145	1.65876
Bra005709	19.6496	22.4481	21.035	1.23891	0.697114	1.69341	15.7299	20.6127	12.8818	5.78284	1.94809	2.23977
Bra005710	10.2992	7.26875	8.3511	1.80131	1.78002	2.78848	7.35134	7.65048	4.9417	6.35103	6.0473	6.03631
Bra005720	2288.76	3443.9	3031.53	734.124	707.652	898.709	1202.62	2614.43	1914.86	1049.55	868.59	1069.1
Bra005721	1.07476	1.77306	1.30861	0.254117	0.21442	0.216444	0.647997	1.05915	0.655062	0.25241	0.156849	0.308873
Bra005722	5.91214	7.34171	6.48048	2.37449	2.26791	1.47039	5.4894	5.94482	5.07891	1.10972	1.23285	0.794364
Bra005723	2.76435	2.59848	3.91407	0	0.088352	0.70335	1.6019	2.29483	2.48779	1.08194	0.742726	0
Bra005725	7.19564	5.27957	7.40849	0.765887	1.60657	2.20368	2.78774	4.01798	5.50148	2.21683	2.94043	3.08649
Bra005731	78.8293	199.608	70.6988	7.04135	9.42472	4.28035	81.0368	57.5315	29.8294	2.25829	2.49881	3.24696
Bra005735	13.186	8.29887	14.677	3.03927	2.6268	8.47535	11.3845	21.1114	7.75147	12.2848	15.0338	17.2265
Bra005738	111.236	116.089	107.847	48.7351	63.5376	78.2639	192.703	166.022	197.759	174.531	170.491	144.677
Bra005739	4.0608	2.37023	2.22528	12.6977	8.25171	7.31405	4.34196	6.31895	8.40369	11.3862	7.13808	11.8684
Bra005741	4.44341	3.34391	5.50778	0.720113	0.659094	1.26305	3.84451	1.18752	1.88652	0.125904	0.157299	0.534066
Bra005742	33.1737	28.767	27.6952	7.42252	6.45193	5.98017	22.1443	24.3814	21.0402	5.09472	6.73084	6.11525
Bra005749	97.5161	72.4184	82.8506	148.299	164.621	145.035	106.43	109.304	133.005	171.496	174.939	217.051
Bra005759	15.2616	9.71396	12.3258	17.3141	14.8994	13.0163	8.96157	12.388	13.1619	15.5794	21.0149	19.3463
Bra005763	6.78371	6.10036	8.06464	17.9123	12.7717	13.9334	10.214	10.525	10.4017	14.9551	16.8167	13.3796
Bra005764	61.0516	74.3872	61.5344	19.2075	20.3162	21.1037	52.0292	65.3001	61.9929	24.2941	21.8613	24.4805
Bra005765	16.1344	19.2015	20.3361	11.4974	9.16206	8.66789	30.3038	28.2666	50.3013	10.5647	9.01754	9.22797
Bra005766	9.035	9.4112	3.76532	0.333244	0.417773	0.615946	8.26186	10.2163	10.924	1.26117	0.420151	0.321038
Bra005770	13.5152	14.161	17.8086	3.11965	3.75028	3.51506	17.7495	14.106	15.7978	8.74855	3.83234	4.00986
Bra005777	6.14138	3.96059	8.6484	0.322144	0.604825	0.487645	4.5685	4.18441	4.75761	0.668668	0.493504	0.750118
Bra005779	2.54729	3.3999	1.66787	0.208901	0.090465	0	1.29267	0.917572	0.169399	0.237805	0.037102	0
Bra005784	58.5209	33.9432	46.5566	95.0371	103.356	87.5856	68.33	106.265	71.5309	90.9841	130.095	140.036
Bra005789	3.32628	4.69189	2.51327	0.078431	0.154848	0.271739	3.85902	4.97286	2.65848	0.26168	0.540012	0.242846
Bra005793	1.60224	6.82138	5.86667	0	0.600336	0.505895	8.33148	5.08878	6.72926	2.43026	3.32666	2.69695
Bra005804	69.698	76.5661	59.486	92.8237	111.845	88.3908	63.3566	70.0943	73.8961	138.638	119.224	106.684
Bra005810	20.7957	13.9122	22.8739	18.118	21.4498	24.8557	16.1014	19.128	19.8283	29.4097	25.1904	28.8609
Bra005819	1.08038	1.53043	2.18179	3.94932	5.74608	5.34201	3.03035	1.01752	1.28068	5.0956	5.21725	9.10303
Bra005820	63.1553	71.2983	60.7684	162.216	150.975	135.762	44.7095	65.6425	51.4195	138.08	143.679	159.959
Bra005824	4.10088	4.8159	3.20142	0.600494	0.719184	0.925936	3.04928	2.25424	1.34438	0.599825	1.19102	0.745082
Bra005825	6.91266	7.13215	7.07238	1.20869	1.0882	1.12408	4.01059	6.56411	4.23228	1.96307	3.00913	2.67965
Bra005829	18.1081	20.5166	17.986	9.31133	7.94045	7.67159	23.6895	25.5304	23.7399	8.11697	7.16553	8.82776
Bra005831	8.36576	8.20772	10.3958	2.70689	2.41744	0.940054	3.54091	13.9967	4.40076	0.013841	0.567983	0.745843
Bra005835	9.6792	7.2156	9.34495	11.2736	11.2845	9.78105	3.71007	6.08734	3.86328	8.77705	10.6214	8.0152
Bra005847	6.12066	5.80969	5.69817	27.0864	15.1363	12.0178	4.4075	4.68759	4.46902	30.1059	27.6312	23.864
Bra005849	0.239469	9.55241	0.266618	26.6584	17.494	13.2235	19.7026	0.40222	18.8601	15.0987	16.043	0.341439
Bra005852	0.428453	0.128893	0.098593	3.59798	2.11284	2.06943	0.452863	0.218593	0.23634	1.09973	0.270892	2.08388
Bra005855	2.72776	3.60134	2.81065	0	0.921836	0.485807	2.85855	2.97935	2.7091	0.204792	0	0
Bra005865	4.03923	5.78591	5.91591	11.4732	14.8217	14.2252	7.63809	7.61965	7.24761	15.1741	12.7995	16.1384
Bra005875	31.7488	32.2588	26.7098	129.669	110.512	82.4248	35.9835	33.6766	44.776	82.1065	94.4923	97.7607
Bra005877	29.5234	24.6266	28.7467	68.3491	88.3517	8.6258	37.5607	37.6628	46.853	103.719	88.03	98.6791
Bra005880	1.3699	1.74613	1.75339	0.172759	0.279921	0.309257	0.655027	1.29158	0.193475	0.715423	0.358089	0.355806
Bra005881	8.06935	7.44803	7.59051	39.0251	38.9699	36.151	8.3249	10.8305	11.9609	39.4675	50.6826	52.9111
Bra005882	1.01403	0.954536	1.33466	3.83309	3.63954	3.44077	0.839131	0.57308	0.770965	5.12777	5.35878	3.01121
Bra005890	30.6211	32.1822	31.3101	10.819	9.76079	7.88254	43.6755	46.7355	50.1179	18.2942	16.7028	18.0507
Bra005891	140.656	165.4	174.625	439.961	538.876	468.741	91.0443	117.411	140.439	472.279	448.135	388.819
Bra005894	0.603598	0.171731	0.419707	1.42765	1.03253	1.18074	0.386147	0.357322	0.551405	0.409287	0.432831	0.108476
Bra005899	3.72126	5.7115	5.09415	0	0.201851	0.239282	2.23479	4.52103	5.04136	3.21615	2.55869	3.09509
Bra005901	5.42517	7.91496	5.99385	0.811782	0.41432	0.484358	5.60517	9.62897	6.06604	0.452503	0.460194	0.895231
Bra005907	2.22731	1.37453	1.89101	0.162818	0.474363	0.779113	0.12542	0.492438	0.369964	0	0.09225	0.147747
Bra005911	0.274961	0.728396	0	8.67003	8.75807	3.64267	1.61061	2.17932	3.24108	94.7011	67.2468	56.2308
Bra005918	0.311322	0.637657	0.457801	48.1766	84.2346	95.2963	0.359934	0.692931	0.658754	27.5759	23.1306	32.0495
Bra005922	14.6348	21.8798	5.7658	0.388737	0.675984	0.38769	2.04006	9.83721	0.641045	0.179563	0.403892	0.356029
Bra005927	2.09162	1.8136	2.07479	0	0	0.085117	3.77987	1.08505	1.63634	0.044094	0	0
Bra005929	31.4787	38.4651	38.2256	2.57304	3.74568	2.67584	13.5963	16.6437	13.6054	2.77942	1.93378	1.69619
Bra005935	11.6207	16.4863	12.113	16.4799	12.5825	13.4801	11.2262	13.5355	15.4482	49.5455	33.1264	30.785
Bra005941	2.23586	3.97129	6.13129	0.46946	0.639051	0.274525	2.97229	4.48041	1.41095	0	0	0.337006
Bra005952	1.37494	1.44093	1.87718	0.341785	0.265889	0.226135	0.912735	1.22197	1.26668	0.399455	0.352276	0.381828
Bra005953	4.29434	4.6478	4.31697	0.960501	1.1803	1.0039	3.6622	3.44525	3.61372	1.01894	1.04763	1.07103
Bra005960	14.5924	11.5994	12.5551	5.75983	4.86224	3.1521	13.1309	11.9103	12.6142	2.84903	3.04428	5.12749
Bra005961	12.4253	19.0302	16.3521	40.9159	28.032	43.5484	10.3244	10.6263	9.48295	29.0114	25.5868	15.8582
Bra005965	22.2538	22.6222	25.6076	8.10755	7.73644	11.2341	34.7595	27.3098	27.2136	7.72601	7.79994	11.455
Bra005966	0.185137	0.73932	0.572726	1.04221	1.34771	0	2.74158	3.21523	1.75775	2.77882	1.29412	0.96155
Bra005968	20.7347	15.3052	22.2707	31.054	33.244	34.7566	19.8661	17.9481	22.2076	29.7867	30.1363	29.8125
Bra005969	18.4266	20.3451	19.7275	4.82339	6.83858	4.90289	14.7655	15.2817	17.1471	8.43437	6.75339	7.9357
Bra005974	6.35783	3.88612	8.61688	9.29594	15.0092	7.38232	3.5769	3.67083	4.10735	12.3429	11.0449	9.31679
Bra005975	12.4512	10.1785	13.5757	27.8809	21.0588	18.7459	8.41964	19.8277	12.4206	26.1332	31.1318	38.7763
Bra005976	3.94824	0.109866	4.14611	0.974204	2.86375	3.92773	0.840223	0	0	0	0	0
Bra005978	4.87826	9.89218	6.83655	0.143596	0.432094	0.352674	0.563124	1.11559	1.69846	0.35459	0	0.599672
Bra005980	3.27109	3.49371	2.50367	6.90946	4.11356	4.41482	6.81028	5.18914	5.8952	1.29173	0.851882	3.12761
Bra005983	0.312631	0.138441	0.275894	1.22731	0.967727	1.00474	0.057959	0.234631	0.463511	0.94765	0.951218	1.33302
Bra005984	17.3467	23.0472	15.6875	6.51086	6.67575	8.33809	5.83856	6.93619	5.93204	5.02523	6.80232	5.04923
Bra005987	1.54965	2.99835	2.78182	3.97729	6.7477	8.8746	1.46535	1.74091	2.65906	19.0022	7.584	16.1084
Bra005988	13.1831	14.448	14.7789	2.08254	1.09448	1.64858	14.2947	12.9244	9.0908	0.643297	1.86506	1.05363
Bra005990	1.82934	1.91145	1.78296	0.23906	0.107316	0.139786	1.00437	1.29995	0.860263	0.060631	0.322642	0.198343
Bra005991	5.9125	6.72029	6.69948	1.90415	2.26471	2.57282	6.99451	6.07119	9.02289	2.59981	2.30183	1.43152
Bra005993	4.70625	6.1076	4.56091	0.094457	0.127651	0.171835	2.82703	6.50141	5.36344	1.37428	0.133759	1.32695
Bra005996	0.547933	0.161085	0.288769	0.96022	0.788878	0.575471	0.301648	0.207446	0.297901	0.732572	0.815446	1.01364
Bra006003	2.33526	1.97207	2.11501	4.58756	4.38023	6.39236	1.99099	2.02487	2.03057	4.8106	3.69287	4.46823
Bra006004	22.6292	24.162	25.5277	36.2444	43.1561	38.6828	20.3534	21.2589	22.5633	37.1039	33.2096	30.2981
Bra006006	6.12339	10.639	8.12234	1.8642	1.38061	3.88496	9.42308	11.5304	12.265	1.99403	3.61394	3.55144
Bra006008	39.1057	33.0265	33.4015	15.7236	12.7298	12.9987	60.3818	54.3158	60.5772	20.4666	21.8907	22.7377
Bra006015	34.8885	30.4437	41.9022	41.749	25.9367	15.5466	25.3893	43.8555	35.6609	81.5643	52.722	63.9878
Bra006016	104.825	102.187	102.863	42.4231	8.76704	21.3553	40.6306	75.0155	54.6777	50.9957	17.227	26.778
Bra006025	21.0679	20.7212	57.7738	6.26767	7.7536	6.18026	13.2751	14.2257	14.526	4.29771	3.16395	5.8351
Bra006031	18.6995	23.9031	14.178	3.80875	3.94477	3.52807	6.83869	12.7997	11.4629	3.11992	6.60631	4.22547
Bra006034	5.02262	6.52033	8.45408	0.135711	0.600176	0.308891	4.62412	5.77178	2.9626	0.215492	0.333967	0.360755
Bra006042	14.644	15.0563	9.89959	14.5346	16.6006	18.6185	24.1412	29.175	27.4481	11.042	14.6402	11.8091
Bra006047	0.59516	1.31444	1.3466	6.0714	6.25211	10.9069	0.506778	1.12417	0.473361	8.7603	7.24566	2.05725
Bra006048	4.9827	6.83558	4.7891	13.2237	12.2867	6.90177	12.6774	9.71458	15.3444	11.2074	6.46319	15.7424
Bra006051	2.59463	6.28628	2.55054	0.281909	0	0.296651	2.06961	2.44853	2.79375	0.318715	0.404153	0.170897
Bra006053	6.54403	10.8408	5.83328	13.6586	8.60837	9.81269	6.24493	7.46389	6.23686	12.7722	20.9526	13.9729
Bra006054	1.04134	0.308624	0.248931	12.6856	11.3924	10.1113	1.57958	0.418696	1.05234	8.05445	11.2877	9.9124
Bra006060	10.7095	10.1859	8.38562	0.301237	0.256457	0.135572	7.15006	3.52295	4.24053	0.341846	0.485073	0.215718
Bra006062	9.01359	11.0591	12.2821	2.25349	2.20903	3.21243	6.4459	9.1814	8.04261	1.93139	2.48784	3.31915
Bra006065	5.02471	5.60993	3.59891	0.370966	0.069281	0.050217	1.72261	2.08847	1.79878	0.046375	0.228207	0.114174
Bra006077	79.7124	132.464	105.053	450.789	585.329	413.733	53.0015	60.8432	62.5555	326.589	280.967	337.656
Bra006081	38.4484	28.6038	42.0088	41.7203	40.0114	39.2321	33.2858	24.4817	17.5257	33.059	33.61	30.1414
Bra006082	26.2665	35.1737	20.4619	287.132	197.78	198.374	12.459	20.9006	18.9144	120.344	104.926	103.306
Bra006083	108.247	124.076	105.715	216.108	232.548	160.669	133.95	119.482	116.583	166.803	162.562	147.98
Bra006085	3.97782	4.99301	3.92857	0.694043	0.686903	0.749583	3.33401	1.83059	1.72702	0.670705	0.499036	0.864519
Bra006086	9.95373	7.41233	5.16155	0.417632	0.383229	0.994141	5.84882	4.81843	4.8253	0.50552	0.843852	0.449797
Bra006088	60.3239	67.6183	57.4453	12.3987	16.6585	20.7691	95.6122	76.4603	94.0296	31.4306	39.6464	25.7049
Bra006091	48.2027	54.7974	57.9724	93.8404	79.6593	84.5674	51.3584	69.6733	67.1787	85.343	105.467	110.651
Bra006092	1.69001	1.77356	3.15601	0.272529	0.078978	0.11802	5.38882	6.78825	3.6976	0.223882	0.285509	0
Bra006094	5.67514	10.0086	5.43708	0.279385	0.352946	0.354912	5.31987	4.89689	3.3442	0.360139	0.235724	0.174335
Bra006095	2.98085	5.46117	2.51779	1.50704	1.86001	1.19531	0.153333	1.63333	1.00556	0.714389	0.97077	0.133925
Bra006096	5.00813	0.907437	3.30588	5.03395	3.53238	9.63655	6.72745	3.17787	4.07878	6.29505	8.01129	7.99073
Bra006097	2.30575	4.74852	1.20711	0.394623	1.3018	2.43907	7.9651	5.72379	5.19421	1.62297	3.06595	0.976381
Bra006101	122.833	94.9406	112.46	57.1889	59.5506	58.1614	69.3733	148.607	72.9019	6.91843	6.80873	8.70199
Bra006103	55.1487	57.3296	43.6303	72.7528	82.096	87.0691	85.5929	94.4628	87.2419	141.763	129.852	105.479
Bra006104	3.35852	4.13922	3.58719	7.40679	6.27083	5.29242	2.4755	2.66451	3.56287	3.76696	4.34685	5.4271
Bra006108	66.8472	67.1897	68.28	167.159	151.476	155.302	64.9789	68.3942	75.3063	148.082	125.386	120.906
Bra006111	11.2442	8.50716	11.035	1.95523	3.35876	2.8478	17.8426	17.5197	17.6968	4.36977	4.31069	5.08964
Bra006115	138.21	173.748	137.334	1268.24	1133.35	983.549	71.9814	99.8887	127.68	1162.7	771.178	937.063
Bra006116	8.68915	5.73945	5.22638	15.7365	14.7608	16.1862	5.71293	4.73857	5.21338	10.0825	11.0391	13.5843
Bra006118	27.5781	31.292	44.4554	138.729	99.2828	116.257	21.56	17.2452	11.3364	94.6063	71.3795	98.5918
Bra006125	43.7022	45.4329	32.6502	2.27363	3.34483	2.20164	25.6519	28.3357	22.6282	2.19543	2.55249	3.1945
Bra006126	11.6191	18.6027	11.2894	16.7543	13.5914	10.3481	10.7279	7.64196	10.9114	22.6213	14.2325	17.301
Bra006127	14.7612	11.0709	13.3048	9.02002	5.06576	5.75839	16.6949	12.7725	13.1743	3.81791	3.34046	6.51526
Bra006129	1.36874	2.09032	1.90218	1.70542	1.35954	0.181346	1.32021	0.692401	0.707768	0	0.129008	0.120761
Bra006131	15.5926	14.6124	11.9016	1.56361	0.434961	0.904576	7.91812	6.116	5.31944	0.983663	1.38072	0.751121
Bra006135	70.4527	65.566	70.1885	16.9063	18.3975	17.6758	74.3746	64.5133	57.6322	15.944	16.1341	18.5199
Bra006136	6.51565	5.84502	6.56365	9.22025	10.4011	4.38953	3.81159	4.8192	4.22826	1.9687	0.689006	2.48698
Bra006140	11.3418	14.0359	12.1148	4.0611	3.22903	1.69394	11.1166	21.1637	10.4046	3.43382	4.2738	3.57057
Bra006143	5.68825	10.956	5.21151	2.46742	1.62566	6.80395	0.778453	0.677298	0.490543	0.384313	0.66148	0.544145
Bra006147	4.72421	2.30974	3.70191	9.67666	8.57898	10.0721	2.99412	3.11473	3.8773	10.022	9.85568	12.3742
Bra006162	3.53735	6.76356	3.60188	0.263227	0.17413	0.098777	5.83896	6.00751	6.00835	0.246622	0.228139	0.39508
Bra006164	24.2307	13.6176	18.1998	16.3009	16.136	13.0155	11.0312	9.28808	6.77793	15.8405	15.4355	14.0594
Bra006169	3.88778	0.399488	4.94481	0.761036	2.14276	2.56041	0.086821	0.138988	0	0.088616	0.031186	0.24391
Bra006171	2.62507	6.05948	1.43271	0	0	0	0.286176	1.1323	0	0	0	0.020757
Bra006172	1.75459	2.09478	2.87391	0.237931	0.176782	0.193747	1.04895	1.28606	1.00685	0.090429	0.077481	0.127209
Bra006175	9.50729	15.4742	11.6815	2.1797	3.29541	4.54888	10.403	10.169	10.948	3.40526	3.38898	3.41511
Bra006179	41.7357	53.026	40.699	10.1667	12.4333	10.4262	52.5158	54.4183	47.6167	16.3649	16.466	13.8515
Bra006180	0.481007	0.440247	0.571133	3.04638	3.35394	2.29688	0.687977	1.42778	0.525436	3.93922	2.42155	4.0133
Bra006181	12.5036	13.2845	13.0933	4.39013	5.41024	3.70931	22.3312	19.9638	16.294	3.91557	3.07382	4.79389
Bra006182	18.4437	19.0104	18.4271	3.80439	4.77431	5.04788	22.2079	22.0699	20.1385	2.5624	2.74806	4.68498
Bra006186	34.4721	37.5487	43.0389	7.45923	6.56662	13.0148	41.0957	43.737	42.6167	12.414	12.4262	15.4823
Bra006190	0.812314	0.104021	0.621849	6.05087	3.80462	20.4657	1.19972	0.049444	0.047148	1.19749	1.19224	1.64281
Bra006192	7.80511	7.46934	7.4437	0.711832	0.507147	0.440052	5.30604	5.21872	7.01057	1.34941	0.660124	0.582569
Bra006195	7.54159	13.2311	10.5529	14.0689	12.5292	11.5164	15.5031	28.6533	30.4716	50.9917	42.0752	40.9726
Bra006196	5.26341	10.7712	6.58054	13.5154	12.9909	10.5983	8.87108	7.84197	10.1438	14.6954	15.6328	12.2523
Bra006197	14.329	9.36887	14.9945	8.58567	8.35623	8.35719	18.0996	22.4855	23.9296	6.8516	6.93842	7.54077
Bra006203	287.506	184.312	199.885	367.826	325.136	257.244	188.335	202.955	179.714	423.411	466.732	303.502
Bra006208	11.7274	13.4067	17.6377	0.871213	2.115	4.21637	14.4462	21.2921	17.1551	4.77013	5.0026	6.11388
Bra006209	9.87534	12.0699	12.599	1.4551	2.02388	2.28942	13.9873	5.57052	10.6132	2.3105	1.97223	1.84653
Bra006210	1.06917	2.38194	1.32957	31.3094	44.695	24.1368	3.90602	2.01494	2.59036	38.0017	29.0039	33.5543
Bra006211	13.9943	9.13499	11.6447	1.57395	1.9332	1.24519	4.29675	5.17093	2.69387	2.57195	1.455	3.14448
Bra006212	0.155094	0.223322	0.388341	0.452904	0.06673	0.353824	0.475902	0.147107	0.131224	2.51036	0.744382	1.51345
Bra006218	2.33428	1.73228	2.01596	2.94561	1.63648	2.9693	0.932349	1.58468	0.910516	5.10699	4.58469	2.50482
Bra006219	2.2223	2.36938	2.95936	0.337874	0.655441	0.359575	1.50149	1.73258	0.339683	0.691241	0.258863	0.193217
Bra006221	4.46589	3.56124	6.52964	1.2275	0.989026	0.593492	2.71863	4.67827	4.19236	1.80013	1.87754	0.784326
Bra006223	14.0644	7.93309	12.1811	3.91087	3.57989	2.39048	11.8216	11.8349	8.67701	4.16922	3.45015	3.74779
Bra006227	55.8043	26.1844	42.2839	4.90723	5.23634	8.40746	30.075	36.7783	29.0986	9.75126	15.1616	14.0601
Bra006233	32.3882	25.0154	29.6043	48.4803	38.6965	42.8154	42.4447	36.1693	39.404	28.4775	36.2178	40.6612
Bra006237	1.3938	1.96331	1.5335	0	0	0	0.473146	1.35121	0.876804	0	0	0
Bra006239	20.9174	25.5213	24.5222	3.60172	10.168	4.5519	17.6807	28.9184	35.096	6.66625	7.11432	11.2199
Bra006243	5.4875	7.62078	6.76021	0.61432	0.786911	0.283425	3.01609	2.09108	3.08127	0.316376	0.347703	0.233821
Bra006244	2.34328	1.89565	1.95292	0.431732	0.264551	0.196779	1.87087	1.04197	1.00455	0.257342	0.450357	0.287804
Bra006250	0.951631	1.45989	1.13967	0.829617	0.451364	1.40655	0.369132	1.37757	1.19551	2.62976	2.07017	3.05262
Bra006251	6.74256	15.8271	4.22617	1.5782	2.73601	1.52177	9.69609	10.0153	12.9213	3.17905	2.00876	2.76899
Bra006255	5.51319	3.13628	4.1155	5.80513	7.04983	7.94056	3.74784	4.92632	4.49899	5.9603	8.27245	8.52656
Bra006258	35.9247	36.2864	30.9066	8.24325	7.32674	6.46558	30.7402	39.8378	33.072	12.5946	14.5778	11.2586
Bra006260	72.276	51.8275	61.7842	133.941	114.298	99.3503	63.3266	65.7387	77.1887	100.341	116.821	115.821
Bra006261	1.2285	0.606058	1.1087	7.17544	5.11074	5.31367	0.358763	1.0246	1.19509	7.44038	10.3356	10.2649
Bra006263	13.0479	11.2108	2.55707	0.710059	6.74866	0.23316	21.3306	27.7588	6.49721	18.8926	22.7624	20.3052
Bra006265	8.09057	7.10857	8.09147	1.737	2.28261	1.88277	6.78536	8.15674	5.46168	4.86479	3.99124	4.1924
Bra006270	8.45629	6.37296	6.70193	0.898542	1.48882	0.956119	4.51372	5.58267	3.99973	1.48088	2.81965	2.54372
Bra006272	11.9737	7.17617	8.08796	4.13424	2.31832	1.84071	9.47396	8.97103	7.02308	9.50071	6.13988	9.44668
Bra006273	23.7085	20.2322	10.7014	0.453372	1.10687	1.18728	25.6042	13.8787	16.1699	4.12044	8.26756	6.16888
Bra006277	5.91176	8.50672	6.34995	8.05916	4.91443	7.16335	4.46291	5.47405	5.13689	11.7507	14.1703	8.65579
Bra006283	4.16575	2.27838	5.36434	0.561426	0.926964	0.365661	2.40607	3.13468	3.21221	0.180751	0.243042	0.395263
Bra006288	5.79846	4.23206	3.86087	24.3232	7.83211	3.73148	5.45722	7.68309	10.7725	19.748	12.9449	24.936
Bra006289	194.195	136.856	154.528	280.157	252.623	217.603	142.758	171.891	153.01	241.222	341.517	317.57
Bra006290	25.6661	30.8181	24.0612	5.9672	6.60219	7.34713	13.3636	20.7745	11.2509	5.84272	9.75745	12.2797
Bra006291	76.9879	174.158	67.7135	2.18762	2.59309	1.21606	36.2763	47.9655	13.2943	2.2421	2.07306	1.93759
Bra006294	35.3524	46.7918	45.3236	16.0355	14.7478	12.9438	58.9591	44.4556	53.4588	13.9444	17.1654	15.8214
Bra006297	7.89904	11.7116	8.53799	0.103084	0.224434	0.255001	5.36915	4.91539	2.03776	0.116341	0.110958	0.275991
Bra006301	5.18971	7.66403	6.17108	9.73047	9.00767	8.62461	5.77288	6.70435	5.97342	10.214	10.0547	8.6486
Bra006303	0.679089	3.53005	2.45556	6.61893	3.93638	4.06836	2.71223	5.45644	3.32462	4.69113	3.84838	4.45969
Bra006306	2.06029	1.97891	1.29649	3.72681	2.89603	2.5545	0.606316	1.62193	1.65656	2.85023	3.05266	4.8909
Bra006315	12.7757	10.3809	12.2738	42.1947	32.5907	29.2065	20.1107	23.4015	22.7904	104.307	79.4219	92.1765
Bra006323	20.7116	15.403	18.2943	33.4551	30.294	28.4966	16.1306	15.7575	16.7759	22.2513	20.1134	20.7921
Bra006328	17.1389	30.5591	21.7753	20.0512	17.5872	24.1127	50.9816	37.6895	52.9111	20.7724	12.8528	12.2719
Bra006333	12.3607	13.4077	11.5487	17.155	20.6015	16.1869	7.45048	10.6535	8.61642	15.1539	16.2129	12.5014
Bra006336	21.7609	17.2796	23.3618	55.5494	87.3294	41.1019	13.2861	20.3914	17.4414	86.1333	54.5394	47.8826
Bra006337	44.0499	34.5449	46.1021	9.43805	11.4787	12.0115	26.5375	34.3452	21.446	9.62865	13.0841	14.5849
Bra006343	2.27667	4.13094	3.55689	0	0	0.027558	0.790753	2.83596	0.935392	0	0.059533	0.035031
Bra006350	26.6842	52.0207	31.4258	39.2899	60.495	56.7536	46.3786	56.0425	50.8774	78.0715	69.2478	79.9511
Bra006355	19.3436	19.9107	19.4945	3.40384	4.08949	5.83967	20.7421	23.9317	20.2645	7.86316	8.60542	7.27058
Bra006357	970.044	959.672	870.648	348.175	351.267	320.394	1183.21	1044.48	950.202	372.831	414.932	398.478
Bra006363	5.73974	10.7053	11.1245	10.8351	24.8254	22.5149	7.53607	8.23476	6.85071	19.657	21.5498	29.335
Bra006367	15.4912	22.4127	15.7698	3.91017	3.89247	4.66329	9.28615	12.0382	5.76727	4.8341	4.76323	5.41054
Bra006378	3.58754	3.03547	4.00664	0.991564	1.19852	0.189572	0.382196	2.046	0.853334	0.376031	0.768773	0.485615
Bra006379	6.91575	5.60614	5.65659	0.90278	1.40071	0.511628	2.95246	5.18432	2.59352	0.072607	0.950447	0.814109
Bra006382	20.757	16.5985	21.191	7.01813	7.15738	6.22257	14.9011	15.2989	12.8095	5.42011	5.64215	3.79331
Bra006390	4.85623	1.79304	3.80963	0.610939	0.574914	0.697744	3.5006	3.95243	3.56405	0.42107	0.27175	0.594849
Bra006393	0.862734	0.613394	1.17208	1.26442	1.67272	1.46504	0.548379	0.912401	0.679808	1.19533	1.29838	1.7794
Bra006394	4.24878	5.80306	3.57327	13.2053	18.3012	19.9136	3.82814	29.1037	10.8494	14.9298	17.8158	17.9911
Bra006395	28.2453	23.1797	25.6987	44.9799	42.6051	38.8692	22.2995	21.7222	23.28	56.9145	47.339	47.2674
Bra006397	11.5535	11.5097	13.7404	10.6157	9.4292	9.61104	11.1447	9.93965	6.19099	4.3105	4.35017	4.38097
Bra006401	67.3927	109.433	94.9198	196.485	194.387	157.773	36.7055	70.6847	53.8052	157.572	134.141	148.733
Bra006413	30.1753	25.5857	25.1209	6.56247	7.37361	8.69835	22.6209	17.3949	15.8324	7.24831	7.53109	9.14925
Bra006415	8.18699	13.6277	9.35544	1.5934	2.31684	1.64271	16.3947	10.3789	12.9675	2.98214	2.24985	3.52047
Bra006416	59.7451	78.4639	67.9569	102.579	111.505	112.555	71.5495	47.1931	67.1444	208.895	183.954	169.483
Bra006418	2.96476	5.36634	5.42395	12.3945	8.68348	6.16683	1.7304	2.1939	1.78952	14.8895	12.2462	11.7159
Bra006419	5.36544	2.94294	2.74566	0.684624	0.442291	0.961865	2.79902	1.51606	0.808543	0.628229	0.669971	0.116637
Bra006442	4.07897	3.79865	4.55725	18.7968	31.1139	8.94236	3.27734	1.94195	2.06472	15.1604	11.888	13.6495
Bra006443	38.693	41.1883	37.9211	117.964	116.614	96.2594	41.7675	45.1377	49.2545	97.3256	107.876	127.36
Bra006452	7.4483	4.911	7.18927	15.2177	13.5353	13.2776	5.43837	4.09551	5.06182	12.4007	8.88967	9.8618
Bra006454	315.927	181.392	244.307	447.159	540.85	513.98	251.703	413.019	366.901	338.563	504.168	574.442
Bra006456	31.012	25.935	31.8138	113.866	133.277	101.938	22.7954	31.7233	31.4905	117.187	112.71	113.01
Bra006465	4.7282	5.89477	7.68781	10.5508	10.1466	19.2998	1.36126	2.87211	1.69366	12.7713	12.3674	11.2513
Bra006469	15.3604	14.5229	12.8343	2.44861	2.17572	3.67801	9.10063	9.69501	8.87807	3.02851	2.90252	3.05174
Bra006472	10.4314	15.6959	15.3361	4.42432	7.61978	9.75518	12.789	15.1941	19.1777	24.8145	21.3247	15.8444
Bra006476	0.16152	0.335383	0.324146	0.059755	0.688325	0.791046	0.713591	0.859472	1.28214	0.052353	0.017014	0.225261
Bra006482	29.0599	37.9533	28.0618	4.41289	6.28662	10.5742	26.9902	32.6823	20.2577	7.39303	5.73113	11.2694
Bra006484	5.72015	5.32187	4.20479	6.19883	7.73574	4.91903	3.69654	2.62183	3.91394	4.13624	6.47235	9.52129
Bra006487	6.15028	0.457815	4.79726	1.19658	0.592647	0.503269	3.10082	1.0691	3.27508	0.147632	0.096644	0.069587
Bra006489	18.0576	19.7563	23.0939	34.9218	36.0616	30.0166	20.2856	18.1036	18.5793	36.8297	38.3844	32.7563
Bra006492	13.596	11.5106	11.6496	20.7814	20.9611	17.5169	11.4761	13.1607	12.12	19.6808	19.4729	17.0104
Bra006495	2.3046	0.835638	2.48391	0.679415	0.545843	0.432727	1.73335	1.38819	1.79847	0.194117	0.189311	0.278889
Bra006511	4.96161	2.73762	8.59556	14.8423	14.6068	9.83704	1.46956	1.19497	1.28555	11.0831	10.5744	10.3664
Bra006516	11.4858	8.55704	9.7471	18.8501	13.0305	13.7008	7.82791	8.52284	4.62302	15.741	19.578	20.1404
Bra006522	1.58718	0.771465	1.50895	10.8522	4.56757	6.06679	6.10066	6.53458	14.615	14.3873	7.39184	13.0961
Bra006525	6.84519	4.42871	5.80639	0.440165	0.944938	1.03508	3.09928	5.49294	6.25568	0.85487	0.629579	0.868986
Bra006528	14.5719	12.6741	14.1364	34.6043	27.3725	22.7818	18.596	16.115	14.8336	29.6584	26.2873	22.6272
Bra006535	2.24601	2.34702	2.81507	4.7648	3.73726	5.39119	2.24966	2.23972	2.79341	5.59165	6.23523	5.23011
Bra006537	4.51902	4.86604	4.32661	1.51137	0.778958	0.681266	2.94185	4.59478	3.71835	1.45938	1.77091	2.12344
Bra006542	30.5168	41.5428	25.8325	10.0654	11.8282	11.6011	48.9692	42.7687	46.9556	10.5011	14.4845	21.468
Bra006551	0.975428	1.61565	2.05003	0.284917	0.042919	0.12304	0.756344	1.44044	1.19336	0.170937	0.065347	0.134966
Bra006556	9.02666	13.0668	10.4534	20.1175	27.0785	22.9935	11.3187	9.68133	8.99269	20.7083	21.6303	20.8216
Bra006563	42.9354	63.2985	49.2216	6.18667	10.6617	6.12899	52.4944	41.5606	40.2245	9.8633	6.34237	7.90375
Bra006571	0.286684	0.552663	0.275632	1.32413	0.640358	0.841178	0.651245	0.23904	0.575962	1.14121	2.10731	1.30738
Bra006579	23.683	24.406	22.143	113.573	116.188	106.941	24.1926	24.5739	24.3368	114.698	105.386	95.8882
Bra006583	10.1309	9.45761	8.32179	1.85472	2.16066	1.74537	7.31344	6.92743	9.36266	1.51852	2.1208	2.794
Bra006584	28.3959	25.9119	27.8304	39.0814	39.0966	58.9143	22.2277	31.502	29.3479	30.348	53.6311	54.1487
Bra006607	32.4111	27.4975	30.895	11.4383	10.3373	9.65128	42.9289	42.6264	47.8913	10.7466	10.4097	14.2307
Bra006608	34.3997	26.6604	31.8068	50.5555	58.2385	52.723	32.354	31.4588	33.8488	67.7467	67.1661	65.3571
Bra006610	19.1683	45.4591	34.6067	2.04165	2.41135	2.19442	12.0935	28.1377	11.0238	1.1189	2.08645	1.0521
Bra006613	8.78756	1.17287	10.6675	2.36518	1.02389	1.44235	6.01246	4.57203	3.87481	0.778606	1.37177	0.399389
Bra006615	2.16182	2.06365	1.74464	7.05074	9.05616	8.38562	1.73584	2.58775	1.42593	12.4768	11.5879	8.21438
Bra006616	9.39222	6.80619	8.27978	14.6527	14.7117	17.4189	5.59006	8.21808	6.46646	14.7598	16.2599	14.8348
Bra006619	0.557876	1.98354	0.572068	0.217223	0.115673	0.058854	1.24025	3.04498	1.22993	0.195204	0	0.431968
Bra006620	4.66172	3.05363	2.89667	0.077867	0.654671	0.131476	2.04662	2.98173	1.8007	0.082306	0.056934	0.109535
Bra006627	28.7092	34.2108	19.6395	1.27601	1.13798	1.60044	11.966	14.4765	8.83433	1.99238	2.06839	3.70847
Bra006629	7.98669	3.24364	5.87111	25.5536	23.9535	23.0398	4.36367	9.16061	7.41533	20.5864	31.7961	31.8759
Bra006633	102.43	137.432	111.841	47.137	57.357	38.2838	54.646	68.6787	36.9785	36.4768	38.0049	39.9894
Bra006636	6.40824	4.67604	3.69579	0.284838	0.049914	0.076467	3.36389	4.85004	3.44359	0.097293	0.060279	0.679717
Bra006639	3.6316	7.65012	5.91315	0.765314	0.323882	1.35742	3.50106	1.76935	3.00243	0.133543	1.84716	1.297
Bra006641	13.2045	16.7521	15.4561	1.01411	2.60289	2.72922	9.92068	15.3745	12.654	2.13867	1.73978	2.49769
Bra006642	3.04907	6.90877	5.52073	0.03642	0	0.170219	3.8803	5.85447	1.72733	0	0.124232	0.146938
Bra006649	77.3998	61.4277	67.485	132.74	105.128	94.0194	100.853	97.1941	109.015	135.704	131.524	130.085
Bra006656	12.551	16.0222	12.0557	0.828778	0.966319	0.766286	8.88663	6.26112	7.8785	0.667677	1.3031	1.35214
Bra006659	128.58	139.029	113.954	40.7053	41.5189	40.1923	118.892	130.919	120.497	45.6671	57.2932	56.3031
Bra006665	17.1578	11.7708	14.721	34.0505	32.5561	30.7105	14.9184	13.9938	15.4586	21.0328	29.3675	33.2499
Bra006671	2.11099	0.187689	2.33705	1.61109	2.87866	1.80958	0.577462	1.01301	0.413977	2.53797	2.28168	1.93846
Bra006674	7.10344	8.87577	7.675	1.71851	1.41544	1.07274	3.94221	4.64653	0.938164	0.958359	0.666423	1.12939
Bra006675	9.22792	12.1476	11.3892	0.377209	0.787101	0.186239	6.32689	9.34344	6.89871	0.293075	0.335007	0.32746
Bra006676	4.19412	1.13239	3.93664	2.24632	1.11147	1.92882	0.307677	0.848373	0.380034	2.26672	2.29753	2.26555
Bra006684	11.6771	18.2761	9.24325	10.4468	3.68619	3.88226	27.7379	20.5949	20.2904	4.66443	5.75195	5.14734
Bra006686	257.67	330.121	212.077	70.6533	123.839	124.718	287.374	224.655	278.459	106.799	113.277	76.144
Bra006689	24.314	19.4265	20.703	44.846	35.2576	30.6868	22.8451	31.3631	28.9872	42.1675	41.0866	54.9948
Bra006690	24.3079	20.1729	20.2207	3.65421	6.773	5.33526	17.8248	15.605	14.0739	5.22681	5.00216	3.81769
Bra006691	40.7282	52.6825	48.2422	75.3144	81.6314	100.779	24.2413	47.0521	40.8398	75.8467	77.3815	102.578
Bra006692	60.7574	70.3978	59.7195	101.236	118.78	101.598	32.9939	63.6398	62.3409	130.884	123.081	191.019
Bra006693	2.96829	5.27858	3.28176	1.54332	2.37727	0.960068	5.71033	4.10872	7.40924	1.21345	0.854785	2.79362
Bra006694	35.7074	51.6418	49.8679	5.07314	6.1174	5.13371	61.3062	54.3904	58.5463	3.11446	6.78887	4.17368
Bra006696	5.65831	6.52158	5.13503	1.36363	1.74327	0.945324	5.55378	5.53631	3.95112	1.04288	2.16436	2.28098
Bra006700	0.825438	0.990409	0.282698	0.277609	0.145763	0.38433	1.52639	0.45676	0.424169	0.137354	0.064469	0.0423
Bra006710	3.04874	1.75499	2.12576	1.25135	0.646207	0.554303	1.67183	1.31826	1.89102	8.12879	5.91943	8.70213
Bra006713	62.6117	64.8667	54.9742	11.0123	10.1758	10.0781	38.313	44.8833	42.8418	12.3942	15.8072	17.8302
Bra006714	18.7896	28.9916	15.4807	6.82654	5.84986	5.33984	16.5939	13.506	17.918	3.81424	5.57239	8.001
Bra006716	11.6426	13.5275	12.9012	47.7107	25.2768	47.2819	1.74398	3.30893	2.54688	30.1598	20.1333	25.7414
Bra006721	3.88278	2.80147	2.52606	0	0	0	24.3921	2.40967	4.83469	0	0	0.098258
Bra006722	117.461	108.354	110.947	195.433	215.037	185.715	192.751	185.38	239.29	274.051	260.885	266.831
Bra006726	5.38646	3.46889	5.5725	6.28022	8.04318	5.61915	3.08181	3.94775	4.45125	8.12082	7.95919	10.4925
Bra006727	14.6833	26.153	18.0395	34.871	106.23	125.641	34.7918	17.6244	24.0467	132.663	162.212	136.158
Bra006743	11.5487	29.0408	32.3195	4.03854	4.60481	3.93068	13.9113	13.3758	10.8743	2.15605	0.963091	2.08662
Bra006745	51.8889	50.0077	51.5583	10.983	13.9532	14.2037	53.2024	46.5556	50.6456	15.4252	14.7131	14.7635
Bra006747	13.6817	13.4542	17.0857	19.9909	19.9598	18.295	11.7084	10.9577	11.8739	21.092	19.4418	15.9385
Bra006748	10.6171	10.1807	10.9404	2.38303	1.53849	2.7763	6.46285	7.57777	6.33739	4.837	6.04892	7.29385
Bra006749	4.98906	7.90566	4.41556	3.42869	3.19929	3.19712	12.9251	12.0779	13.5158	4.09632	3.1076	6.32087
Bra006762	31.0446	28.3449	20.2053	4.55778	6.45521	5.72835	59.3118	31.236	47.948	7.88394	6.24247	7.9568
Bra006768	129.946	91.5005	103.076	160.082	146.64	152.092	67.072	95.4158	78.7609	130.151	149.777	168.031
Bra006769	4.55872	6.07952	5.45325	1.01659	0.727606	0.931473	3.1325	3.92468	3.29489	1.58872	1.24021	1.19577
Bra006770	24.5758	19.6537	21.4016	2.87305	3.57081	3.69082	7.96803	8.08955	7.35853	2.99558	2.48192	3.96375
Bra006771	8.12231	7.96216	9.21362	0.992973	2.41019	2.32495	6.47858	11.9208	11.4166	5.96091	4.00371	4.25387
Bra006772	20.072	12.89	18.3299	5.86885	6.30568	9.0295	30.2064	31.4044	35.4533	16.209	15.3081	14.2873
Bra006773	3.49585	3.91914	4.41137	7.75463	11.5394	8.90171	8.66621	9.2687	9.2381	10.335	14.4082	8.80078
Bra006774	4.96731	4.89367	5.45052	0.867371	0.800953	0.947872	4.02026	4.62211	3.95489	0.593585	1.12618	1.32383
Bra006778	13.8143	9.87439	10.3046	1.65824	2.07576	1.1583	1.57903	3.8818	1.23193	0.152181	0.705836	0.218063
Bra006779	3.97361	2.55825	3.24455	10.0252	8.58566	9.45937	2.65806	3.81944	4.71506	7.42073	8.27335	9.10501
Bra006781	2.73112	2.08687	2.64649	0.205197	0.231027	0.411623	1.4272	1.81314	1.46383	0.279908	0.342764	0.402357
Bra006784	295.341	156.216	249.207	285.396	358.135	368.741	227.225	185.981	211.472	369.289	352.608	346.38
Bra006786	2.40973	2.23696	1.84057	3.7429	3.84678	4.26871	3.10846	3.43709	4.16677	3.15666	4.80357	4.88717
Bra006790	8.7832	8.15563	9.0767	24.5767	21.2226	18.5182	8.14017	7.74684	9.13824	19.8771	20.3411	17.0085
Bra006795	16.0575	11.7074	16.283	7.49815	5.06475	7.82093	3.62313	5.57468	9.19802	9.35628	10.2196	8.91552
Bra006796	13.0068	11.328	1.56992	1.43658	7.11098	1.23348	9.28944	9.82415	9.16297	1.99282	1.47226	1.14445
Bra006797	1.22084	1.6693	0.32567	0.609995	1.59421	1.64643	14.0695	16.7855	17.0766	1.13023	2.2426	0.679537
Bra006803	3.64405	1.90396	2.83174	0.093869	0	0.466996	6.80068	3.15057	2.412	0.308757	0.088807	0.095924
Bra006804	117.283	157.631	126.854	0.985384	1.0399	4.97924	265.814	180.817	149.39	7.39943	6.03901	8.38318
Bra006806	5.06671	2.53158	6.10776	1.23308	0.792386	0.757432	4.40199	3.31271	3.04864	0.71144	0.432214	0.448683
Bra006808	118.56	207.685	129.924	6.60046	8.64444	8.63836	167.911	155.885	144.698	3.9333	5.78377	6.37296
Bra006809	3.74677	4.79185	7.6153	26.4179	39.6819	25.5409	14.8328	10.5646	19.8658	26.909	21.7546	28.605
Bra006811	0.964603	1.52082	1.90929	0.3338	0.053682	0.262961	1.19648	0.880856	1.10604	0	0.168032	0.045188
Bra006812	33.9641	28.9189	32.5038	13.5869	12.8496	12.5619	41.866	38.5402	41.2636	14.4864	14.5979	13.4438
Bra006815	0.476731	1.68641	0.84989	0.068097	0	0.138244	5.96687	15.9863	11.9682	3.37676	1.71669	2.80623
Bra006820	0.473124	0.362609	0.307862	1.85448	1.06562	1.25709	0.43463	0.336005	0.422198	1.05114	1.12811	1.21701
Bra006824	6.63006	5.65888	7.08218	22.0023	24.1423	28.276	2.1202	5.42739	3.9383	20.4749	16.7769	19.4656
Bra006825	31.8506	20.8467	26.2672	5.98879	6.61721	6.17925	17.753	17.1494	16.621	5.94054	7.69906	6.97312
Bra006826	1.42425	2.27547	1.67511	2.77151	2.04017	4.46411	0.320553	0.32418	0.574423	2.77427	4.02141	4.12027
Bra006827	1.44367	1.76002	1.22783	0.179706	0.060213	0.450923	1.97709	0.914748	1.0816	0	0	0.14076
Bra006828	23.6182	19.3062	20.5251	38.0555	38.7565	38.1368	20.5902	18.528	19.0889	35.6405	41.3474	41.6155
Bra006831	4.29917	2.62072	4.57194	8.79534	14.1728	11.1537	1.22723	2.40873	2.12642	7.05436	8.96234	11.4613
Bra006833	29.5337	43.7838	28.9373	93.5508	93.3878	93.6644	21.3634	22.9374	18.1155	92.8413	87.5213	69.9063
Bra006839	6.61381	5.49506	6.67454	107.323	100.734	87.5302	8.48848	8.39292	8.41213	86.1501	85.3435	68.0383
Bra006847	6.37272	7.36427	6.65331	3.65906	3.06853	4.80757	1.88709	5.00942	3.95419	0.322286	1.58791	0.323145
Bra006850	79.0924	235.994	154.201	12.7037	27.079	32.1155	331.916	287.259	287.426	75.377	83.1133	109.466
Bra006853	2.77737	3.39673	4.20604	0.539723	0.602142	0.394554	4.13741	4.3249	1.82542	0.065036	0.313268	0.77845
Bra006860	11.8847	14.0774	8.8179	17.6897	15.4436	26.5728	5.66143	7.21836	5.19484	31.1431	26.7257	24.6819
Bra006861	42.7575	39.1841	38.2909	51.4663	53.9679	57.3301	30.4615	34.3837	33.8358	53.8787	56.369	47.35
Bra006862	1.76477	1.86495	1.3237	2.45314	3.66479	3.4022	1.42925	1.55998	1.07978	2.28916	3.80741	2.41103
Bra006865	9.49714	13.6091	11.894	6.72624	6.42325	5.11167	34.4004	29.0275	33.8219	6.09366	7.91204	8.278
Bra006866	1.83012	2.40298	1.87942	5.5018	5.68492	7.53971	1.25018	1.17514	0.762647	7.30892	9.89265	8.95252
Bra006871	4.99665	0.892001	4.23291	0	1.84323	0	4.02352	1.16972	1.1817	0	0	0
Bra006872	15.2682	17.9719	35.3967	2.22228	3.55944	2.06209	10.4123	9.39107	5.58012	4.30345	6.42494	4.6604
Bra006873	19.3609	11.7884	16.8659	17.2452	3.32365	5.01923	16.452	17.3511	17.3569	3.09369	4.96402	6.94831
Bra006878	21.0292	30.4258	16.2903	31.1978	26.4874	24.9318	16.8888	20.4107	22.8534	25.7642	30.6841	41.1795
Bra006881	22.6586	23.1165	20.3396	6.78775	6.54174	6.86146	27.9339	22.2045	23.5913	9.30564	9.52594	9.78178
Bra006882	9.21829	18.8001	7.02096	0.300686	0.131876	0.144848	5.75637	8.40795	6.46131	2.109	0.189492	0.425326
Bra006885	66.6813	68.5702	65.5364	3.77993	4.77764	6.48567	71.4084	87.9654	66.5187	4.66137	6.27375	7.73498
Bra006891	20.5826	13.7303	16.4724	48.929	36.2784	43.1412	16.2835	23.6597	27.9226	52.3569	45.6984	63.5063
Bra006897	9.02517	7.63989	8.55525	13.5702	16.709	12.7089	7.37631	7.29208	7.59506	12.329	13.4792	14.2357
Bra006899	1.11241	0.950712	0.952197	0	0.182924	0.079632	0.408707	0.724548	0.195998	0.076455	0	0
Bra006908	83.2649	103.335	76.1203	156.28	147.429	123.186	77.1615	53.9796	44.9615	141.318	169.485	184.454
Bra006909	8.5208	7.05794	11.1282	34.5952	47.6789	24.3619	13.2128	11.085	10.5645	46.8798	57.6186	42.7456
Bra006922	78.912	64.143	65.0242	9.19163	9.5262	7.88097	59.6433	62.908	61.653	9.87963	13.3759	11.8136
Bra006925	2.2821	3.16229	1.60827	0.140965	0.417174	0.236411	0.713025	1.09568	0.092484	0	0	0
Bra006927	5.44142	4.65991	3.75296	0.140569	0.045047	0.133173	1.0534	1.34616	0.594231	0	0	0
Bra006929	1.53532	1.01779	1.25496	0.043264	0.156186	0.200942	0.215114	0.211232	0.099589	0.100105	0	0.02246
Bra006938	27.881	21.3639	27.8594	40.9117	43.6536	41.4512	27.7273	27.9726	25.9667	37.9178	43.384	35.8282
Bra006941	14.6238	23.028	17.0151	98.2192	100.303	96.6928	13.5777	12.6399	12.7507	114.358	104.204	90.4328
Bra006942	3.44496	3.01968	10.7556	0.030773	0.028127	0	0.876722	2.75371	0.859405	0.192857	0	0.132803
Bra006947	16.0695	25.656	16.2301	37.7893	30.6554	28.5726	16.0759	18.3079	16.7305	25.0939	25.9897	22.7631
Bra006959	5.11225	10.3137	4.82094	15.6147	18.3764	20.1389	18.3321	19.9945	28.7512	27.0291	27.8436	27.6307
Bra006965	24.9478	36.555	29.3219	59.7704	39.3041	43.5167	16.0346	22.5489	19.8728	42.5517	30.611	47.3607
Bra006966	6.75033	9.80602	6.10469	16.405	17.1026	18.6624	4.06073	6.29331	6.5084	21.8313	18.3825	20.563
Bra006975	25.6839	21.8995	33.1467	2.93672	3.34268	3.39308	35.3177	45.1761	40.8221	19.907	18.4207	11.4547
Bra006976	9.91625	13.9887	8.65151	0.019539	0	0.045578	3.39778	4.55662	0.478783	0.043437	0.020714	0
Bra006980	6.97648	7.30892	7.76865	0	0	0	3.22784	1.1455	0.212043	0	0	0
Bra006981	409.599	470.582	470.133	140.684	105.118	73.2922	348.192	310.578	394.279	51.5492	51.7835	67.9401
Bra006991	2.57889	9.54713	4.05301	22.8071	16.8726	17.8098	39.0339	22.7535	29.2784	12.9278	27.1106	16.3879
Bra006993	0.314156	0.266467	0.257629	0.545926	0.615821	0.870481	0.338415	0.394984	0.411388	0.55969	0.458419	0.565122
Bra006997	297.4	389.384	333.259	10.2744	7.23961	20.0425	102.03	155.104	159.346	23.3181	24.4813	12.8213
Bra007000	6.35215	4.63323	5.16739	1.00729	0.97607	1.16505	3.92187	5.2697	4.0169	1.53201	2.25153	1.73676
Bra007002	21.0991	18.758	23.0957	58.6661	95.2907	67.1875	28.4028	21.4308	24.1513	35.0554	56.3073	67.393
Bra007009	6.29598	6.53178	6.95027	1.59289	0.921284	0.94731	6.37997	5.41766	4.80781	1.31394	1.09713	2.13425
Bra007011	5.04016	4.26524	3.7847	0.568717	1.20227	0.727899	4.82044	3.72184	4.07833	0.75361	0.744387	0.910983
Bra007016	5.38751	4.50101	4.00917	17.614	15.1001	15.1338	5.18754	4.29508	5.15983	16.8574	19.1771	14.1189
Bra007019	10.3802	7.65867	6.04792	20.2526	17.9008	24.4448	32.4942	36.9451	40.2615	34.2787	33.4977	25.5826
Bra007023	69.538	62.4733	77.6148	11.8566	17.0297	13.3461	55.2675	73.8472	77.8923	20.3623	13.5989	24.8684
Bra007026	33.1926	28.6436	33.181	47.3738	51.1129	51.9368	21.8866	21.6878	23.9811	37.1922	39.0508	31.2773
Bra007027	3.80647	3.1486	4.951	8.16679	9.91574	6.47533	6.64929	4.09925	2.04951	9.25052	9.00106	11.3542
Bra007028	14.0769	13.8076	14.0877	18.9007	15.7997	19.7846	10.9714	10.6998	12.532	18.6278	20.8516	13.9073
Bra007041	3.84902	4.87242	4.46138	1.95246	2.65365	5.9536	7.8313	7.49227	17.9631	11.5959	8.3064	12.945
Bra007044	4.03949	2.80263	3.6196	3.50531	4.57887	3.70055	2.13213	2.79648	3.48383	4.16083	4.9319	6.40083
Bra007045	7.21787	6.85473	8.69079	18.724	23.2301	19.757	7.98423	9.15099	10.0007	23.5717	22.2506	22.3642
Bra007046	13.5449	14.593	11.9208	19.9064	18.4176	22.7099	13.0839	15.0391	10.6031	30.8323	30.6765	29.0817
Bra007056	3.04713	3.2228	2.26472	0.167006	0.229141	0.168286	2.10328	3.80004	3.33989	0.477171	0.922684	0.485213
Bra007072	3.99742	4.63049	5.87343	0.701341	1.25747	0.992698	2.07367	2.89101	1.75986	0.76317	1.39131	1.04323
Bra007079	37.1279	35.0687	39.8212	58.2105	57.6905	56.3367	41.0454	42.603	47.9351	59.3491	62.2525	59.2149
Bra007080	3.33459	3.02722	4.14303	0.149644	0.749493	0.664338	1.976	1.80859	0.826079	0.293323	0.64761	0.366584
Bra007083	91.3139	99.6493	96.1761	222.096	226.448	249.105	108.301	96.7288	106.583	209.417	190.34	195.849
Bra007097	2.80057	2.01406	1.7086	0.151996	0.220523	0.571421	0.436791	0.855222	0.676742	0.135743	0.273826	0.217725
Bra007099	27.6795	43.2892	37.0033	4.09008	4.33723	1.7649	26.0442	25.6576	21.7967	4.70179	4.04741	2.63905
Bra007100	14.2834	10.8487	21.3265	1.0212	1.50534	2.71203	25.2726	18.6292	13.2628	10.5634	6.99635	2.5057
Bra007102	34.6827	30.7761	32.5859	9.0665	13.5686	9.78165	21.6931	18.6558	15.9369	11.6304	9.06834	10.9588
Bra007107	0.434249	0.368286	0.245938	4.60294	3.79387	5.01326	0.327232	0.417102	0.575301	3.33683	3.76246	2.58793
Bra007109	7.15501	8.49709	10.8319	1.9866	1.56404	1.55076	8.52285	10.872	10.0446	3.44807	3.04755	2.45748
Bra007113	12.3257	10.0726	8.78668	1.25688	1.88691	2.31126	10.8618	10.2783	5.26341	1.95604	2.20172	5.1937
Bra007114	8.03343	3.8628	6.18437	0.69731	0.452723	0.418434	2.67542	3.89323	4.41169	0.754624	0.798971	1.37761
Bra007115	2.01049	6.0064	3.66013	0.179147	0.421142	0.18569	4.28622	2.53782	4.58306	0.125153	0.20959	0.279285
Bra007116	8.10134	14.0783	7.4652	2.10435	1.76378	1.10718	7.23909	5.33097	1.70506	0.919105	1.19852	1.54299
Bra007120	40.1755	30.2964	33.575	56.5497	50.5523	47.4042	38.353	38.5355	42.5483	71.9187	68.5021	72.6825
Bra007125	1.31769	3.49666	1.81264	0.220276	0.070829	0.279357	0.69106	2.04229	0.590981	0	0.372583	0.47826
Bra007126	8.47687	5.6993	8.19163	14.2386	9.98979	9.83337	5.78582	8.83157	9.3816	12.0489	17.6738	16.7483
Bra007131	2.74303	1.6593	4.24465	17.0749	14.7027	12.5231	2.96103	5.43571	4.33884	13.8139	8.89748	15.4139
Bra007140	2.26873	2.83517	3.10534	0.420669	0.323787	0.672029	3.13291	4.12552	4.16232	0.492371	0.200401	0.344965
Bra007141	37.7661	47.5651	34.5108	2.4018	0	2.9139	40.1402	44.2643	36.0805	1.711	1.62299	3.00083
Bra007142	3.5207	7.83286	8.7911	4.48005	2.25562	7.29296	2.80818	5.63079	2.69779	11.8845	15.4093	7.63629
Bra007143	2.11026	0.989671	4.99441	7.45838	5.14382	1.16727	0	0	1.25175	0	0	0.156392
Bra007149	36.7345	57.2748	50.8627	3.03459	3.67424	1.39842	53.6909	59.1076	30.735	1.79532	1.34523	2.70725
Bra007154	31.3913	26.8133	31.2062	7.21899	8.69537	7.88344	21.9011	24.2954	21.2269	10.636	14.1325	15.0841
Bra007155	1.9658	1.22813	4.42256	4.83483	3.35559	4.62942	5.90387	9.00668	7.13436	6.45355	4.68752	5.6301
Bra007161	50.2829	60.555	45.1447	132.064	79.4966	87.6084	45.452	44.7288	49.9294	129.471	116.784	108.725
Bra007162	8.58565	7.95969	3.60899	80.2363	46.7116	57.2582	3.14971	5.79677	2.88007	77.6381	64.7431	59.8952
Bra007171	3.71034	3.02523	3.68471	32.5347	27.4658	29.3683	2.276	3.83103	3.89637	25.356	26.5858	31.4855
Bra007172	10.2488	9.33089	8.31475	0.287847	0.019835	1.70751	8.77505	9.1956	10.5338	0.702634	1.21307	0.620322
Bra007177	17.4556	13.4204	11.0055	297.416	377.088	297.378	18.2167	22.0323	19.5519	323.132	387.392	282.236
Bra007178	23.8425	18.4442	19.7165	34.1584	40.0448	24.2312	17.7155	18.5616	15.7117	30.986	27.738	31.1287
Bra007179	29.502	21.1769	18.8027	487.205	628.943	432.558	25.5678	32.2236	40.5849	455.691	548.299	519.7
Bra007180	59.6601	48.3454	58.0602	72.9732	90.68	79.8567	37.976	48.81	42.6773	74.8478	85.8442	83.8406
Bra007181	6.03555	6.28301	5.45045	8.11441	8.57551	7.74344	5.76679	7.42208	8.37865	7.62071	10.4753	8.33645
Bra007183	0.810697	0.559918	0.853479	0.22145	0	0.063865	0.076835	0.813057	0.22758	0.225376	0.069868	0.147367
Bra007185	0.909698	0.699945	1.31795	0.717115	0.825295	1.06245	0.725257	1.15745	0.620292	2.99116	2.63244	1.4246
Bra007188	23.2221	15.7085	17.1482	37.3523	31.2519	28.4069	15.0089	24.9509	23.9487	25.7356	42.6075	37.5446
Bra007192	1.18302	3.30762	6.1906	0.567817	0.394777	1.13875	4.01097	6.86309	4.82228	2.57583	3.90334	2.85114
Bra007195	13.5458	24.9747	16.0771	47.1226	67.1695	40.4017	17.4692	16.3763	18.4135	86.4922	41.1046	97.2014
Bra007198	18.9304	24.9719	23.6693	73.6676	81.3337	74.2736	28.5326	17.5294	20.4263	63.9347	56.9641	62.3751
Bra007200	20.0351	12.8421	13.1007	21.3776	21.8561	18.1896	6.72699	17.1918	12.7372	19.5668	23.9717	24.2311
Bra007201	0.395295	0.495601	0.353417	2.73654	3.90139	5.60766	0.229332	0.187967	0.107396	3.79711	2.75878	5.31907
Bra007205	185.298	346.042	264.8	468.182	525.814	349.762	154.616	198.287	209.501	526.229	431.508	511.622
Bra007207	0.619861	0.86559	0.559831	0.094865	0.040057	0	0.27577	0.395266	0.392071	0.074667	0.113856	0.240046
Bra007209	0.610576	0.222005	0.803786	4.00082	3.81523	4.13053	0.587612	0.699152	0.636528	3.85659	4.80886	5.01778
Bra007210	5.92844	4.19907	5.33408	12.7004	18.5375	16.0076	3.28957	4.14837	4.7851	18.7705	18.8831	16.5128
Bra007214	34.6523	41.5357	33.4851	60.0957	45.8889	46.804	17.9437	26.9312	25.1258	46.2101	63.404	55.6636
Bra007215	13.1296	16.2737	13.9864	40.8139	39.9046	35.057	10.7643	14.8564	16.0557	59.8133	49.7386	71.3913
Bra007219	10.2927	12.1779	10.9657	1.67367	2.14533	1.93681	10.1531	9.00205	11.9146	1.74332	2.48329	2.01803
Bra007222	8.11569	7.86928	9.55233	19.5934	15.1311	21.2288	8.94799	10.1085	8.69377	22.1614	20.8544	21.8534
Bra007228	11.7409	29.5133	6.69282	0.030638	0	0	2.1184	5.53611	0.242653	0	0.10451	0
Bra007233	5.16524	8.8051	5.64665	2.74533	1.40646	2.04046	7.55464	10.0706	7.48426	6.01271	4.48833	5.55947
Bra007235	33.6752	34.8624	34.0895	11.0641	9.59707	10.6692	40.0596	39.6883	38.791	13.5762	13.9744	16.0376
Bra007236	0.258817	0.430297	0.77778	1.14528	1.22218	1.1519	0.069197	0.131434	0.724999	0.732477	0.969362	0.83649
Bra007238	13.3489	5.17089	10.3503	18.4811	19.0514	21.6126	4.14358	10.2382	8.56782	20.4015	21.7562	32.8359
Bra007240	67.9067	58.8934	50.0479	17.3231	7.6171	15.4314	41.4473	44.3845	41.2361	20.1773	18.2189	12.956
Bra007241	7.68301	7.91172	7.84685	2.97204	2.63122	2.04061	4.22199	4.81818	3.18838	3.54568	3.50414	4.39189
Bra007243	23.7669	17.5194	24.4685	14.6823	5.81947	5.61709	23.9069	18.7681	20.0478	3.4806	5.6141	10.3006
Bra007248	5.26225	5.75589	5.26375	0.587939	0.229068	0.184508	1.99204	2.92857	1.93351	0.163068	0.143612	0.242086
Bra007249	42.8562	50.1621	47.4592	12.7204	12.3061	12.9153	26.6331	41.2967	33.9327	15.2156	16.7647	18.9958
Bra007250	25.0248	24.324	25.4441	27.3412	34.4208	22.421	52.3829	41.9341	49.3919	34.6134	31.1968	32.1832
Bra007251	0.4459	0.11234	0.246947	1.0224	0.883595	0.410681	0.13771	0.365855	0.822435	1.18666	0.796178	1.35671
Bra007252	3.28707	2.48494	3.13714	4.98131	6.52604	7.47336	4.67523	6.76644	7.57218	8.80366	9.64399	11.0211
Bra007255	15.9849	13.8091	15.8639	2.83539	3.37129	2.6503	9.26103	10.8753	6.5123	2.90346	3.96313	3.14029
Bra007262	3.32158	1.41478	3.15178	8.18854	6.72283	6.98788	2.98448	3.34758	3.15953	5.62807	6.45768	6.16436
Bra007265	28.8269	28.6329	42.1835	44.5889	45.0414	47.9295	22.4135	28.1671	26.5889	37.7276	50.0878	53.1519
Bra007270	0.987449	2.30577	1.06722	0.072273	0.229029	0.220552	1.15006	1.72557	1.60355	0.090429	0	0.048305
Bra007272	5.05459	5.08477	5.34794	3.18365	3.65955	3.762	0.713097	0.508325	0.642265	3.04129	5.34075	2.17791
[truncated: 9,412 more rows]
