# Supplementary material for: Identification of differentially expressed genes involved in amino acid and lipid accumulation of winter turnip rape (Brassica rapa L.) in response to cold stress
Source: PLoS One. 2021 Feb 8;16(2):e0245494. doi: 10.1371/journal.pone.0245494 (PMC7870078; doi:10.1371/journal.pone.0245494)
Supplement: S2 Dataset — (XLSX) [file pone.0245494.s011.xlsx]

## Sheet: DEGs_fatty acid synthesis
	#ID	L7CK-1_FPKM	L7CK-2_FPKM	L7CK-3_FPKM	L7CT-1_FPKM	L7CT-2_FPKM	L7CT-3_FPKM	log2FC	regulated	T2CK-1_FPKM	T2CK-2_FPKM	T2CK-3_FPKM	T2CT-2_FPKM	T2CT-3_FPKM	T2CT-1_FPKM	log2FC	regulated	KEGG_annotation	KEGG_pathway_annotation	Pfam_annotation	Swiss-Prot_annotation	eggNOG_class	eggNOG_class_annotation	NR_annotation
FAD3s	Bra021599	41.4111	78.321	45.4796	120.142	117.045	96.8462	1.57949	up	23.1891	28.6141	10.8479	113.558	109.019	96.5613	2.73849	up	K10257|0|brp:103864998|omega-3 fatty acid desaturase, endoplasmic reticulum-like; K10257 omega-3 fatty acid desaturase (delta-15 desaturase) [EC:1.14.19.-] (A)	Biosynthesis of unsaturated fatty acids (ko01040);; Fatty acid metabolism (ko01212)	Fatty acid desaturase;; Domain of unknown function (DUF3474)	Omega-3 fatty acid desaturase, endoplasmic reticulum GN=FAD3 OS=Brassica napus (Rape) PE=2 SV=1	I	Lipid transport and metabolism	omega-3 fatty acid desaturase [Brassica napus]
	Brassica_rapa_newGene_142	1.52789	0.902008	1.85336	11.3827	6.99657	10.6776	3.33011	up	0.336141	0.428114	0	10.21	7.42082	9.24501	5.48104	up	K10257|0|brp:103859381|omega-3 fatty acid desaturase, chloroplastic-like; K10257 omega-3 fatty acid desaturase (delta-15 desaturase) [EC:1.14.19.-] (A)	Biosynthesis of unsaturated fatty acids (ko01040);; Fatty acid metabolism (ko01212)	Domain of unknown function (DUF3474);; Fatty acid desaturase	Omega-3 fatty acid desaturase, chloroplastic (Precursor) OS=Arabidopsis thaliana (Mouse-ear cress) PE=2 SV=1	I	Lipid transport and metabolism	PREDICTED: omega-3 fatty acid desaturase, chloroplastic-like [Brassica rapa]
ADS2	Bra021736	28.0891	26.3151	32.255	930.95	1073.07	740.572	5.54218	up	36.7227	26.3998	34.3004	766.607	922.357	923.185	5.09641	up	K00507|0|brp:103865145|delta-9 acyl-lipid desaturase 2-like; K00507 stearoyl-CoA desaturase (delta-9 desaturase) [EC:1.14.19.1] (A)	Biosynthesis of unsaturated fatty acids (ko01040);; Fatty acid metabolism (ko01212)	Fatty acid desaturase	Delta-9 acyl-lipid desaturase 2 GN=ADS2 OS=Arabidopsis thaliana (Mouse-ear cress) PE=2 SV=2	I	Lipid transport and metabolism	16:0delta9 desaturase 2 [Arabidopsis thaliana]
	Bra022837	15.6446	21.1612	13.9336	471.761	440.318	346.739	5.1053	up	14.8069	17.8005	18.7771	265.886	302.241	274.872	4.3464	up	K00507|0|brp:103857368|delta-9 acyl-lipid desaturase 2-like; K00507 stearoyl-CoA desaturase (delta-9 desaturase) [EC:1.14.19.1] (A)	Biosynthesis of unsaturated fatty acids (ko01040);; Fatty acid metabolism (ko01212)	Fatty acid desaturase	Delta-9 acyl-lipid desaturase 2 GN=ADS2 OS=Arabidopsis thaliana (Mouse-ear cress) PE=2 SV=2	I	Lipid transport and metabolism	hypothetical protein CARUB_v10023700mg [Capsella rubella]
DGK2	Bra036672	8.3616	8.37848	9.87719	15.4337	15.6402	14.5883	1.35013	up	5.55464	5.13923	5.61681	10.494	8.80812	11.0513	1.28475	up	K00901|0|brp:103838018|diacylglycerol kinase 5; K00901 diacylglycerol kinase (ATP) [EC:2.7.1.107] (A)	Glycerolipid metabolism (ko00561);; Glycerophospholipid metabolism (ko00564);; Phosphatidylinositol signaling system (ko04070)	Diacylglycerol kinase accessory domain;; Diacylglycerol kinase catalytic domain	Diacylglycerol kinase 5 GN=DGK5 OS=Arabidopsis thaliana (Mouse-ear cress) PE=2 SV=1	T	Signal transduction mechanisms	hypothetical protein ARALYDRAFT_480938 [Arabidopsis lyrata subsp. lyrata]
KCS2	Bra035992	2.53752	2.19419	3.98498	13.7978	15.2593	10.0174	2.73929	up	1.12721	1.64424	1.41079	2.67807	5.65187	6.50925	2.22113	up	K15397|0|brp:103848834|3-ketoacyl-CoA synthase 19-like; K15397 3-ketoacyl-CoA synthase [EC:2.3.1.199] (A)	Fatty acid elongation (ko00062)	FAE1/Type III polyketide synthase-like protein;; 3-Oxoacyl-[acyl-carrier-protein (ACP)] synthase III C terminal;; Chalcone and stilbene synthases, C-terminal domain;; 3-Oxoacyl-[acyl-carrier-protein (ACP)] synthase III	3-ketoacyl-CoA synthase 19 GN=KCS19 OS=Arabidopsis thaliana (Mouse-ear cress) PE=2 SV=1	I	Lipid transport and metabolism	hypothetical protein CARUB_v10026222mg [Capsella rubella]

## Sheet: DEGs_amino acids
	#ID	L7CK-1_FPKM	L7CK-2_FPKM	L7CK-3_FPKM	L7CT-1_FPKM	L7CT-2_FPKM	L7CT-3_FPKM	log2FC	regulated	T2CK-1_FPKM	T2CK-2_FPKM	T2CK-3_FPKM	T2CT-1_FPKM	T2CT-2_FPKM	T2CT-3_FPKM	log2FC	regulated	KEGG_annotation	KEGG_pathway_annotation	Pfam_annotation	Swiss-Prot_annotation	eggNOG_class	eggNOG_class_annotation	NR_annotation
GLN	Bra001090	165.641	269.267	217.345	15.7677	15.4069	16.4344	-3.208	down	7.59359	11.466	8.35943	0.994433	1.5315	0.920825	-2.59402	down	K01915|0|brp:103852318|glutamine synthetase cytosolic isozyme 1-2; K01915 glutamine synthetase [EC:6.3.1.2] (A)	Alanine, aspartate and glutamate metabolism (ko00250);; Arginine and proline metabolism (ko00330);; Glyoxylate and dicarboxylate metabolism (ko00630);; Nitrogen metabolism (ko00910);; Biosynthesis of amino acids (ko01230)	Glutamine synthetase, catalytic domain;; Glutamine synthetase, beta-Grasp domain	Glutamine synthetase cytosolic isozyme 1-2 GN=F15E12.14 OS=Arabidopsis thaliana (Mouse-ear cress) PE=1 SV=2	glutamine [Brassica napus]
	Bra001131	150.278	118.424	132.83	24.2488	24.6015	47.2321	-1.49272	down	83.8516	89.403	62.5376	3.19466	4.60348	4.10974	-3.81753	down	K01915|0|brp:103863734|glutamine synthetase cytosolic isozyme 1-1; K01915 glutamine synthetase [EC:6.3.1.2] (A)	Alanine, aspartate and glutamate metabolism (ko00250);; Arginine and proline metabolism (ko00330);; Glyoxylate and dicarboxylate metabolism (ko00630);; Nitrogen metabolism (ko00910);; Biosynthesis of amino acids (ko01230)	Glutamine synthetase, catalytic domain;; Glutamine synthetase, beta-Grasp domain	Glutamine synthetase cytosolic isozyme 1-1 GN=GLN1-1 OS=Arabidopsis thaliana (Mouse-ear cress) PE=1 SV=2	glutamate--ammonia ligase [Brassica napus]
	Bra001195	102.11	121.265	134.19	14.0227	15.8623	13.6152	-2.45857	down	11.5642	8.99204	11.4951	2.01103	3.80102	2.73317	-1.55643	down	K01915|0|brp:103869648|glutamine synthetase cytosolic isozyme 1-3-like; K01915 glutamine synthetase [EC:6.3.1.2] (A)	Alanine, aspartate and glutamate metabolism (ko00250);; Arginine and proline metabolism (ko00330);; Glyoxylate and dicarboxylate metabolism (ko00630);; Nitrogen metabolism (ko00910);; Biosynthesis of amino acids (ko01230)	Glutamine synthetase, catalytic domain;; Glutamine synthetase, beta-Grasp domain	Glutamine synthetase cytosolic isozyme 1-3 GN=GLN1-3 OS=Arabidopsis thaliana (Mouse-ear cress) PE=1 SV=1	glutamine synthetase [Raphanus sativus]
	Bra001289	17.6533	21.0003	16.6035	1.34888	1.30153	0.835108	-3.32457	down	2.30408	2.33311	0.837445	0.081963	0.329287	0.184008	-2.76861	down	K01915|0|brp:103849205|glutamine synthetase, chloroplastic; K01915 glutamine synthetase [EC:6.3.1.2] (A)	Alanine, aspartate and glutamate metabolism (ko00250);; Arginine and proline metabolism (ko00330);; Glyoxylate and dicarboxylate metabolism (ko00630);; Nitrogen metabolism (ko00910);; Biosynthesis of amino acids (ko01230)	Glutamine synthetase, catalytic domain;; Glutamine synthetase, beta-Grasp domain	Glutamine synthetase, chloroplastic (Precursor) GN=GLN2 OS=Brassica napus (Rape) PE=2 SV=1	RecName: Full=Glutamine synthetase, chloroplastic; AltName: Full=GS2; AltName: Full=Glutamate--ammonia ligase; Flags: Precursor
SAT	Bra016548	20.6509	15.8908	11.796	1.83513	1.54828	2.26485	-2.52153	down	9.25474	11.0084	6.7746	1.3329	1.57254	1.31744	-2.2257	down	K00640|0|brp:103832545|serine acetyltransferase 1, chloroplastic-like; K00640 serine O-acetyltransferase [EC:2.3.1.30] (A)	Cysteine and methionine metabolism (ko00270);; Sulfur metabolism (ko00920);; Carbon metabolism (ko01200);; Biosynthesis of amino acids (ko01230)	Serine acetyltransferase, N-terminal;; Bacterial transferase hexapeptide (six repeats)	Serine acetyltransferase 1, chloroplastic GN=F14J16.18 OS=Arabidopsis thaliana (Mouse-ear cress) PE=1 SV=2	chloroplast serine acetyltransferase [Thlaspi goesingense]
	Bra016589	327.836	205.517	202.197	55.8148	44.1029	39.5052	-1.8272	down	29.1969	48.9941	41.4584	3.52327	3.35531	2.00873	-3.35585	down	K00640|0|brp:103870196|serine acetyltransferase 3, mitochondrial; K00640 serine O-acetyltransferase [EC:2.3.1.30] (A)	Cysteine and methionine metabolism (ko00270);; Sulfur metabolism (ko00920);; Carbon metabolism (ko01200);; Biosynthesis of amino acids (ko01230)	Serine acetyltransferase, N-terminal;; Bacterial transferase hexapeptide (six repeats)	Serine acetyltransferase 3, mitochondrial (Precursor) GN=MJG19.6 OS=Arabidopsis thaliana (Mouse-ear cress) PE=1 SV=3	mitochondrial serine acetyltransferase [Thlaspi goesingense]
AMD1	Bra013148	221.34	226.021	126.978	316.227	264.741	394.111	1.33042	up	9.18483	13.4546	38.8796	74.9595	68.2593	80.2929	2.25165	up	K01611|0|brp:103846372|S-adenosylmethionine decarboxylase proenzyme 1; K01611 S-adenosylmethionine decarboxylase [EC:4.1.1.50] (A)	Cysteine and methionine metabolism (ko00270);; Arginine and proline metabolism (ko00330)	Adenosylmethionine decarboxylase	S-adenosylmethionine decarboxylase 2 beta chain (Precursor) GN=SAMDC2 OS=Brassica juncea (Indian mustard) PE=2 SV=1	S-adenosyl-L-methionine decarboxylase [Brassica juncea]
P5CS	Bra005012	127.57	137.649	133.041	418.716	386.259	471.29	2.26798	up	957.291	965.636	1099.34	1301.42	1552.63	1293.19	0.858875	up	K12657|0|brp:103867010|delta-1-pyrroline-5-carboxylate synthase A; K12657 delta-1-pyrroline-5-carboxylate synthetase [EC:2.7.2.11 1.2.1.41] (A)	Arginine and proline metabolism (ko00330);; Biosynthesis of amino acids (ko01230)	Amino acid kinase family;; Aldehyde dehydrogenase family	Gamma-glutamyl phosphate reductase GN=T5I7.10 OS=Arabidopsis thaliana (Mouse-ear cress) PE=1 SV=1	E	Amino acid transport and metabolism	delta 1-pyrroline-5-carboxylate synthetase A [Brassica napus]
	Bra007179	29.502	21.1769	18.8027	487.205	628.943	432.558	5.04578	up	25.5678	32.2236	40.5849	455.691	548.299	519.7	4.34286	up	K12657|0|brp:103841472|p5cs; delta-1-pyrroline-5-carboxylate synthase B; K12657 delta-1-pyrroline-5-carboxylate synthetase [EC:2.7.2.11 1.2.1.41] (A)	Arginine and proline metabolism (ko00330);; Biosynthesis of amino acids (ko01230)	Amino acid kinase family;; Aldehyde dehydrogenase family	Gamma-glutamyl phosphate reductase GN=F1I16_20 OS=Arabidopsis thaliana (Mouse-ear cress) PE=2 SV=1	E	Amino acid transport and metabolism	delta 1-pyrroline-5-carboxylate synthetase B [Brassica napus]
	Bra017051	1.5885	4.97589	2.76994	134.358	31.5598	20.4355	4.88257	up	213.164	251.722	246.438	315.724	350.647	114.66	0.529994	up	K12657|0|brp:103865746|delta-1-pyrroline-5-carboxylate synthase A; K12657 delta-1-pyrroline-5-carboxylate synthetase [EC:2.7.2.11 1.2.1.41] (A)	Arginine and proline metabolism (ko00330);; Biosynthesis of amino acids (ko01230)	Amino acid kinase family;; Aldehyde dehydrogenase family	Gamma-glutamyl phosphate reductase GN=T5I7.10 OS=Arabidopsis thaliana (Mouse-ear cress) PE=1 SV=1	E	Amino acid transport and metabolism	delta 1-pyrroline-5-carboxylate synthetase A [Brassica napus]
δ-OAT	Bra017570	0.058236	0	0	0	0	0.089908		none	0.298758	0	0	0.238139	0	0		none	K00819|7.02049e-146|ath:AT5G46180|DELTA-OAT; ornithine-delta-aminotransferase; K00819 ornithine--oxo-acid transaminase [EC:2.6.1.13] (A)	Arginine and proline metabolism (ko00330)	Amino acid transport and metabolism	Aminotransferase class-III	Ornithine aminotransferase, mitochondrial (Precursor) GN=DELTA-OAT OS=Arabidopsis thaliana (Mouse-ear cress) PE=1 SV=1	E	Amino acid transport and metabolism	ornithine-delta-aminotransferase [Arabidopsis thaliana]
TAT	Bra022686	1.30092	2.0802	1.58685	10.1142	6.99272	7.43616	2.86647	up	2.96017	3.05972	3.25217	13.1891	10.1497	13.9032	2.39295	up	K00815|0|brp:103852000|probable aminotransferase TAT2; K00815 tyrosine aminotransferase [EC:2.6.1.5] (A)	Ubiquinone and other terpenoid-quinone biosynthesis (ko00130);; Cysteine and methionine metabolism (ko00270);; Tyrosine metabolism (ko00350);; Phenylalanine metabolism (ko00360);; Phenylalanine, tyrosine and tryptophan biosynthesis (ko00400);; Isoquinoline alkaloid biosynthesis (ko00950);; Tropane, piperidine and pyridine alkaloid biosynthesis (ko00960);; Biosynthesis of amino acids (ko01230)	Aminotransferase class I and II;; Beta-eliminating lyase;; Aminotransferase class-V	Probable aminotransferase TAT2 GN=At5g53970 OS=Arabidopsis thaliana (Mouse-ear cress) PE=2 SV=1	E	Amino acid transport and metabolism	tyrosine aminotransferase [Arabidopsis thaliana]
	Bra039489	3.38085	1.62044	3.94692	13.9427	16.5049	16.2202	2.92753	up	4.17136	2.27191	4.52397	15.6205	15.0324	19.0674	2.57732	up	K00815|0|brp:103868301|tyrosine aminotransferase; K00815 tyrosine aminotransferase [EC:2.6.1.5] (A)	Ubiquinone and other terpenoid-quinone biosynthesis (ko00130);; Cysteine and methionine metabolism (ko00270);; Tyrosine metabolism (ko00350);; Phenylalanine metabolism (ko00360);; Phenylalanine, tyrosine and tryptophan biosynthesis (ko00400);; Isoquinoline alkaloid biosynthesis (ko00950);; Tropane, piperidine and pyridine alkaloid biosynthesis (ko00960);; Biosynthesis of amino acids (ko01230)	Aminotransferase class I and II;; Beta-eliminating lyase	Tyrosine aminotransferase GN=TAT OS=Arabidopsis thaliana (Mouse-ear cress) PE=2 SV=1	E	Amino acid transport and metabolism	tyrosine aminotransferase [Arabidopsis thaliana]
Arginine decarboxylase	Bra011554	1.1525	1.26188	1.48808	0.293846	0.283886	0.321318	-1.537	down	2.53558	1.4255	1.49564	0.271593	0.207349	0.53821	-2.02794	down	K01583|0|aly:ARALYDRAFT_491183|hypothetical protein; K01583 arginine decarboxylase [EC:4.1.1.19] (A)	Arginine and proline metabolism (ko00330)	Pyridoxal-dependent decarboxylase, pyridoxal binding domain;; Pyridoxal-dependent decarboxylase, C-terminal sheet domain	Arginine decarboxylase 2 GN=SPE2 OS=Arabidopsis thaliana (Mouse-ear cress) PE=2 SV=1	E	Amino acid transport and metabolism	arginine decarboxylase 2 [Pringlea antiscorbutica]
ilvE	Bra018463	1.94276	6.45398	3.92843	0.706135	0.789129	1.83281	-1.23569	down	3.16353	9.34713	6.97055	20.6818	11.748	21.2007	1.8032	up	K00826|0|brp:103868121|branched-chain-amino-acid aminotransferase 2, chloroplastic; K00826 branched-chain amino acid aminotransferase [EC:2.6.1.42] (A)	Valine, leucine and isoleucine degradation (ko00280);; Valine, leucine and isoleucine biosynthesis (ko00290);; Pantothenate and CoA biosynthesis (ko00770);; 2-Oxocarboxylic acid metabolism (ko01210);; Biosynthesis of amino acids (ko01230)	Aminotransferase class IV	Branched-chain-amino-acid aminotransferase 2, chloroplastic (Precursor) GN=BCAT2 OS=Arabidopsis thaliana (Mouse-ear cress) PE=1 SV=1	E	Amino acid transport and metabolism	branched-chain-amino-acid aminotransferase 2 [Arabidopsis thaliana]
AASS	Bra037020	0.901137	6.16652	2.45051	6.36143	3.16034	8.47887	1.46412	up	3.29258	1.6724	2.62663	7.03413	9.61527	6.31203	2.01854	up	K14157|0|eus:EUTSA_v10024287mg|hypothetical protein; K14157 alpha-aminoadipic semialdehyde synthase [EC:1.5.1.8 1.5.1.9] (A)	Lysine degradation (ko00310)	Alanine dehydrogenase/PNT, C-terminal domain;; Alanine dehydrogenase/PNT, N-terminal domain	Saccharopine dehydrogenase GN=F4I10.80 OS=Arabidopsis thaliana (Mouse-ear cress) PE=1 SV=1	E	Amino acid transport and metabolism	monofunctional lysine-ketoglutarate reductase [Arabidopsis lyrata subsp. lyrata]
AGXT	Bra037207	62.3724	85.1361	62.1147	122.186	114.686	154.98	1.46948	up	114.327	114.044	125.968	192.063	203.163	162.752	1.04291	up	K00830|0|brp:103837641|serine--glyoxylate aminotransferase; K00830 alanine-glyoxylate transaminase / serine-glyoxylate transaminase / serine-pyruvate transaminase [EC:2.6.1.44 2.6.1.45 2.6.1.51] (A)	Alanine, aspartate and glutamate metabolism (ko00250);; Glycine, serine and threonine metabolism (ko00260);; Glyoxylate and dicarboxylate metabolism (ko00630);; Carbon metabolism (ko01200);; Peroxisome (ko04146)	Aminotransferase class-V	Serine--glyoxylate aminotransferase GN=AGT1 OS=Arabidopsis thaliana (Mouse-ear cress) PE=1 SV=2	E	Amino acid transport and metabolism	unnamed protein product [Thellungiella halophila]
	Bra013148	1.02022	2.34533	3.20199	9.68071	9.36533	27.487	3.38821	up	9.18483	13.4546	38.8796	80.2929	74.9595	68.2593	2.25165	up	K00830|0|brp:103860370|serine--glyoxylate aminotransferase-like; K00830 alanine-glyoxylate transaminase / serine-glyoxylate transaminase / serine-pyruvate transaminase [EC:2.6.1.44 2.6.1.45 2.6.1.51] (A)	Alanine, aspartate and glutamate metabolism (ko00250);; Glycine, serine and threonine metabolism (ko00260);; Glyoxylate and dicarboxylate metabolism (ko00630);; Carbon metabolism (ko01200);; Peroxisome (ko04146)	Aminotransferase class-V	Serine--glyoxylate aminotransferase GN=AGT1 OS=Arabidopsis thaliana (Mouse-ear cress) PE=1 SV=2	E	Amino acid transport and metabolism	unnamed protein product [Thellungiella halophila]
